# Supplementary material for: 2-(4-Chloro­phen­yl)-2-oxoethyl 2-meth­oxy­benzoate
Source: Acta Crystallogr Sect E Struct Rep Online. 2011 Jun 18;67(Pt 7):o1687. doi: 10.1107/S1600536811021246 (PMC3151969; doi:10.1107/S1600536811021246)
Supplement: Supplementary file 2 [file e-67-o1687-Isup2.hkl]

# 
# h,k,l, Fc-squared, Fo-squared, sigma(Fo-squared) and status flag 
# 
data_I
_shelx_title ' cr29 in Pbca (RT)' 
_shelx_refln_list_code          4 
_shelx_F_calc_maximum      234.34 
_exptl_crystal_F_000      1264.00 
_reflns_d_resolution_high  0.7218 
 
loop_ 
 _symmetry_equiv_pos_as_xyz 
 'x, y, z' 
 '-x+1/2, -y, z+1/2' 
 '-x, y+1/2, -z+1/2' 
 'x+1/2, -y+1/2, -z' 
 '-x, -y, -z' 
 'x-1/2, y, -z-1/2' 
 'x, -y-1/2, z-1/2' 
 '-x-1/2, y-1/2, z' 
 
_cell_length_a     7.7207 
_cell_length_b    14.4411 
_cell_length_c    26.0637 
_cell_angle_alpha  90.000 
_cell_angle_beta   90.000 
_cell_angle_gamma  90.000 
 
_shelx_F_squared_multiplier     1.000 
 
loop_ 
 _refln_index_h 
 _refln_index_k 
 _refln_index_l 
 _refln_F_squared_calc 
 _refln_F_squared_meas 
 _refln_F_squared_sigma 
 _refln_observed_status 
   2   0   0     6033.99     6261.56     69.06 o 
   4   0   0     3770.69     4032.88     56.65 o 
   6   0   0      170.80      169.32      7.86 o 
   8   0   0       36.02       48.18      8.92 o 
   2   1   0     1352.85     1288.15     11.86 o 
   4   1   0     9949.00    10202.80     93.35 o 
   6   1   0       15.96       10.76      2.44 o 
   8   1   0        1.50       -2.63      2.74 o 
   2   2   0     6230.81     5933.94     53.45 o 
   4   2   0      231.89      279.53     11.98 o 
   6   2   0      109.44       97.45      4.62 o 
   8   2   0       68.31       70.35     10.74 o 
  10   2   0        1.33        4.63      7.32 o 
   2   3   0      117.34      118.66      3.90 o 
   4   3   0     4873.16     4591.49     38.91 o 
   6   3   0       11.96       24.37      2.93 o 
   8   3   0      186.41      193.61     12.39 o 
  10   3   0        0.00       -2.68      7.30 o 
   2   4   0     1870.39     1838.65     29.80 o 
   4   4   0       58.38       94.10      3.77 o 
   6   4   0     1435.15     1402.57     19.09 o 
   8   4   0       77.47       56.44      6.81 o 
  10   4   0       53.64       64.84     12.62 o 
   2   5   0      266.66      262.16      6.30 o 
   4   5   0     1188.55     1087.39     16.89 o 
   6   5   0      833.85      948.83     30.15 o 
   8   5   0        1.52        0.89      6.56 o 
  10   5   0        5.14       -7.16      7.16 o 
   2   6   0      350.59      289.89      7.06 o 
   4   6   0        0.42       11.70      4.32 o 
   6   6   0      400.89      404.40     19.91 o 
   8   6   0        3.54       -6.20      6.44 o 
  10   6   0        7.16        4.78      8.23 o 
   2   7   0      174.64      218.68      4.67 o 
   4   7   0      236.03      248.09      6.65 o 
   6   7   0       57.80       62.53     10.39 o 
   8   7   0        0.78        6.99      6.69 o 
  10   7   0        0.96        5.65      8.73 o 
   2   8   0       25.78       12.19      1.76 o 
   4   8   0      135.52      132.54     10.62 o 
   6   8   0      904.34      945.67     31.82 o 
   8   8   0       12.53       15.45      8.42 o 
   2   9   0      468.14      449.94      8.14 o 
   4   9   0       72.55       56.37      8.54 o 
   6   9   0      322.11      345.39     19.53 o 
   8   9   0       12.94       19.09      8.84 o 
   0  10   0      669.36      654.45     17.16 o 
   2  10   0       74.74       48.02      5.02 o 
   4  10   0       98.72      101.56      6.15 o 
   6  10   0       60.00       57.14     10.24 o 
   8  10   0       27.94       44.21     11.57 o 
   2  11   0      680.64      688.78     17.80 o 
   4  11   0      349.46      359.00     10.23 o 
   6  11   0      125.25      126.75     14.67 o 
   8  11   0        4.84       11.32      9.02 o 
   0  12   0       19.73       16.61      2.69 o 
   2  12   0     2519.41     2426.55    127.04 o 
   4  12   0       83.32       82.96     10.87 o 
   6  12   0      310.09      328.95     20.34 o 
   8  12   0        0.34       -3.20      7.12 o 
   2  13   0      370.84      395.22     10.99 o 
   4  13   0       87.27       88.25      6.49 o 
   6  13   0        5.04       -1.65      6.78 o 
   8  13   0        6.75        3.70      8.69 o 
   0  14   0     1147.04     1099.71     20.00 o 
   2  14   0      253.30      265.25     15.44 o 
   4  14   0        1.38       -1.55      3.50 o 
   6  14   0       30.29       24.90      9.20 o 
   2  15   0       55.39       49.18      4.53 o 
   4  15   0       14.60       11.35      4.41 o 
   6  15   0       35.44       21.54      9.56 o 
   0  16   0      514.29      530.33     21.42 o 
   2  16   0       33.24       45.54      4.47 o 
   4  16   0        0.98        2.36      4.17 o 
   6  16   0       18.88        4.66      8.27 o 
   2  17   0       13.11       14.80      3.18 o 
   4  17   0       15.10       17.01      4.20 o 
   0  18   0       10.06        2.65      6.48 o 
   2  18   0       13.29        3.10      5.86 o 
   4  18   0        8.96       14.79      5.23 o 
   2  19   0        1.42        3.21      3.70 o 
   0  20   0        0.12       -3.11      7.22 o 
   1   1   1      968.72      891.73      6.83 o 
   2   1   1      337.84      310.90      2.99 o 
   3   1   1     5725.99     5807.85     46.36 o 
   4   1   1     1416.22     1573.89     13.41 o 
   5   1   1      437.65      479.41      5.65 o 
   6   1   1      700.03      721.03      9.52 o 
   7   1   1       28.10       33.59      2.75 o 
   8   1   1       21.39       22.33      2.82 o 
   9   1   1       42.36       36.42      4.54 o 
  10   1   1        0.05        9.00      7.40 o 
   0   2   1    17385.44    16142.66    175.35 o 
   1   2   1      811.26      737.87      5.67 o 
   2   2   1     4229.72     4164.92     25.14 o 
   3   2   1      892.61      957.71     11.23 o 
   4   2   1       91.38       89.29      3.00 o 
   5   2   1      541.20      522.59      6.56 o 
   6   2   1       95.36       88.25      3.61 o 
   7   2   1     1140.73     1119.78     11.65 o 
   8   2   1      120.88      107.92      6.08 o 
   9   2   1        0.01       -3.44      3.44 o 
  10   2   1        3.09        9.26      7.93 o 
   1   3   1     2825.71     2742.94     29.80 o 
   2   3   1     1103.11     1103.07     11.48 o 
   3   3   1     1214.73     1219.34     10.14 o 
   4   3   1      513.13      559.98      6.11 o 
   5   3   1      304.08      267.25      4.57 o 
   6   3   1      111.57      107.83      4.03 o 
   7   3   1      272.48      263.98      7.52 o 
   8   3   1       12.24       16.94      3.37 o 
   9   3   1       13.86       14.50      4.50 o 
  10   3   1        4.32        8.68      7.99 o 
   0   4   1    24668.61    22602.92    352.84 o 
   1   4   1     3704.77     3424.44     26.98 o 
   2   4   1     1335.47     1330.31     17.56 o 
   3   4   1      891.79      995.63     10.35 o 
   4   4   1        9.58        4.54      1.13 o 
   5   4   1       12.24       12.24      1.91 o 
   6   4   1       24.53       22.39      2.20 o 
   7   4   1      195.10      219.80      7.29 o 
   8   4   1       12.37       10.85      3.30 o 
   9   4   1        6.73       14.67      4.46 o 
  10   4   1        2.56       -2.14      5.30 o 
   1   5   1     4947.56     5107.08     40.08 o 
   2   5   1      385.92      370.16      4.65 o 
   3   5   1      208.01      241.16      4.03 o 
   4   5   1     1138.05     1172.62     11.54 o 
   5   5   1      406.03      404.51      7.43 o 
   6   5   1      387.28      356.83     10.32 o 
   7   5   1      147.13      119.72      9.37 o 
   8   5   1        0.02       -1.84      4.12 o 
   9   5   1       11.03       14.51      6.15 o 
  10   5   1        0.47       -5.00      5.00 o 
   0   6   1     2548.12     2529.01     42.79 o 
   1   6   1     1096.27     1033.98     10.20 o 
   2   6   1      489.30      449.80      5.14 o 
   3   6   1     1473.22     1451.54     17.37 o 
   4   6   1      147.98      176.77      4.38 o 
   5   6   1       55.50       60.87      7.24 o 
   6   6   1       34.30       41.42      6.16 o 
   7   6   1       46.80       48.75     13.79 o 
   8   6   1        1.65       -0.11      4.39 o 
   9   6   1        5.01        1.32      5.18 o 
  10   6   1        0.03        3.47      5.96 o 
   1   7   1      482.26      516.81      5.54 o 
   2   7   1      647.50      655.98      6.30 o 
   3   7   1     2512.06     2561.27     22.75 o 
   4   7   1      900.53      865.25     21.53 o 
   5   7   1        0.18        0.64      3.71 o 
   6   7   1      466.09      486.29     15.64 o 
   7   7   1       81.86       83.87      8.55 o 
   8   7   1       10.71       17.78      5.87 o 
   9   7   1        0.25        4.19      5.53 o 
   0   8   1      694.56      752.83     17.48 o 
   1   8   1        0.22       -1.20      2.77 o 
   2   8   1       99.08      133.29      2.86 o 
   3   8   1      521.00      557.08      7.68 o 
   4   8   1      749.24      740.19     19.37 o 
   5   8   1      165.93      165.46      9.24 o 
   6   8   1        1.52        0.95      6.80 o 
   7   8   1        1.19       -0.92      4.34 o 
   8   8   1        0.23       -3.71      4.34 o 
   9   8   1        4.09       10.70      6.18 o 
   1   9   1        1.09        9.32      7.62 o 
   2   9   1        0.10        3.11      2.82 o 
   3   9   1      340.00      361.72      5.65 o 
   4   9   1     1391.24     1360.44     25.20 o 
   5   9   1       54.22       62.52      6.93 o 
   6   9   1       22.11       34.16      6.43 o 
   7   9   1        7.52       12.29      5.15 o 
   8   9   1        2.09        6.87      9.28 o 
   9   9   1        3.49        2.15      6.07 o 
   0  10   1     2562.02     2538.45     26.96 o 
   1  10   1      105.00      110.33      3.46 o 
   2  10   1       55.45       60.59      2.91 o 
   3  10   1      707.52      698.43     10.67 o 
   4  10   1        0.07       -1.90      1.90 o 
   5  10   1       10.76       10.73      4.52 o 
   6  10   1        5.41       -0.17      4.06 o 
   7  10   1       23.90       25.01      6.20 o 
   8  10   1       43.70       39.54      9.73 o 
   9  10   1        0.06       -3.02      5.73 o 
   1  11   1      100.57      103.69      3.94 o 
   2  11   1      570.03      588.66      8.21 o 
   3  11   1      193.53      168.92      6.75 o 
   4  11   1       11.69       14.46      2.58 o 
   5  11   1        7.49        5.24      6.51 o 
   6  11   1       16.16       32.74      9.14 o 
   7  11   1       38.35       34.69      6.86 o 
   8  11   1       35.64       41.42     10.06 o 
   0  12   1      954.25      908.01     10.00 o 
   1  12   1      181.82      153.45      3.48 o 
   2  12   1       20.24       19.47      2.77 o 
   3  12   1      607.50      584.05     11.52 o 
   4  12   1       25.00       21.43      2.80 o 
   5  12   1       17.76       19.93      5.69 o 
   6  12   1      109.54      107.89      9.98 o 
   7  12   1       45.96       29.49      6.98 o 
   8  12   1        0.02       -3.51      5.53 o 
   1  13   1      500.85      482.94      6.26 o 
   2  13   1      163.07      131.57      7.35 o 
   3  13   1       26.44       31.35      3.25 o 
   4  13   1        1.09        0.88      2.37 o 
   5  13   1       92.09       99.11      9.30 o 
   6  13   1        0.19       -2.03      4.80 o 
   7  13   1        6.31        3.72      5.11 o 
   8  13   1        0.02       -3.40      5.61 o 
   0  14   1        1.61        3.08      1.98 o 
   1  14   1        7.27        7.60      1.81 o 
   2  14   1      718.89      679.35      9.80 o 
   3  14   1       84.97       78.41      4.43 o 
   4  14   1      226.70      209.28      9.51 o 
   5  14   1        0.10       -0.66      2.59 o 
   6  14   1        3.09       -1.74      4.76 o 
   7  14   1       28.04       27.28      8.06 o 
   1  15   1       16.24       19.49      2.21 o 
   2  15   1       40.19       42.11      3.16 o 
   3  15   1      197.43      199.24      5.79 o 
   4  15   1       23.65       23.53      3.56 o 
   5  15   1       33.12       31.43      3.81 o 
   6  15   1        1.90       -0.20      5.41 o 
   7  15   1       16.68       17.11      6.75 o 
   0  16   1        0.32        5.42      4.19 o 
   1  16   1        2.10       -1.05      1.86 o 
   2  16   1       11.08        5.46      2.21 o 
   3  16   1       59.63       50.88      3.79 o 
   4  16   1        2.48        1.18      2.71 o 
   5  16   1        1.04       -2.88      2.88 o 
   6  16   1        7.36       12.85      9.32 o 
   1  17   1        1.31       -1.85      2.36 o 
   2  17   1        0.12       -0.95      2.16 o 
   3  17   1       64.75       63.95      3.84 o 
   4  17   1        1.50        2.15      2.75 o 
   5  17   1        8.25       17.63      3.39 o 
   0  18   1       30.77       27.02      5.83 o 
   1  18   1        2.09        3.04      3.25 o 
   2  18   1        2.49        7.53      2.49 o 
   3  18   1        5.22        6.91      2.60 o 
   4  18   1        1.57        2.73      2.66 o 
   1  19   1        0.46       -1.75      3.23 o 
   2  19   1        0.04        0.55      2.91 o 
   3  19   1        1.98        5.29      3.05 o 
   0  20   1       18.39       22.52      9.60 o 
   1   0   2      948.58      992.73     12.03 o 
   2   0   2      482.79      433.01      6.21 o 
   3   0   2      301.19      250.13      5.35 o 
   4   0   2      452.15      483.58     13.20 o 
   5   0   2      844.32      823.74     11.04 o 
   6   0   2      331.19      316.59     11.26 o 
   7   0   2       23.52        9.01      3.30 o 
   8   0   2       14.54       21.07      6.87 o 
   9   0   2       52.61       54.64     10.64 o 
  10   0   2       47.92       42.61     10.21 o 
   1   1   2     6235.11     6210.03     54.78 o 
   2   1   2     1887.77     1698.23     12.11 o 
   3   1   2       15.44       14.27      1.23 o 
   4   1   2       25.35       16.49      1.59 o 
   5   1   2      136.92      125.79      3.28 o 
   6   1   2        9.24        6.76      1.81 o 
   7   1   2      130.59      118.50      4.65 o 
   8   1   2       48.03       50.23      3.92 o 
   9   1   2        0.01        4.37      3.98 o 
  10   1   2        0.55        4.73      5.11 o 
   0   2   2       49.93       16.09      1.23 o 
   1   2   2       29.66       28.66      1.58 o 
   2   2   2       26.75       26.89      1.46 o 
   3   2   2     2715.73     2689.90     26.19 o 
   4   2   2      358.61      415.02      6.08 o 
   5   2   2       24.37       15.68      1.59 o 
   6   2   2        6.75        3.86      1.74 o 
   7   2   2       80.18       87.19      4.19 o 
   8   2   2        0.35       -1.24      2.32 o 
   9   2   2        9.24        9.95      4.19 o 
  10   2   2        0.04       -3.51      6.84 o 
   1   3   2    23087.58    22147.65    138.67 o 
   2   3   2      969.37      929.90      9.88 o 
   3   3   2     1838.10     1708.95     12.99 o 
   4   3   2        0.46       -0.26      2.23 o 
   5   3   2      818.57      805.92      9.09 o 
   6   3   2      379.08      353.92      5.71 o 
   7   3   2       42.74       57.76      3.60 o 
   8   3   2       14.76       21.47      3.19 o 
   9   3   2       43.77       43.73      6.45 o 
  10   3   2        1.90        4.84      8.06 o 
   0   4   2    54915.47    50539.12    544.62 o 
   1   4   2      919.33      975.00      7.97 o 
   2   4   2      182.04      181.76      4.65 o 
   3   4   2        4.30        4.31      0.96 o 
   4   4   2      530.12      543.48      7.02 o 
   5   4   2       20.11       21.53      1.93 o 
   6   4   2      243.23      265.28      5.76 o 
   7   4   2      340.84      330.41      7.70 o 
   8   4   2      125.04      127.63      9.24 o 
   9   4   2        0.02       -3.54      3.54 o 
  10   4   2       14.09       13.64      9.05 o 
   1   5   2      281.93      280.06      4.07 o 
   2   5   2       46.78       48.03      1.49 o 
   3   5   2       69.41       59.02      2.04 o 
   4   5   2      283.58      309.05      5.53 o 
   5   5   2      866.17      886.76     11.67 o 
   6   5   2      420.94      390.45      8.54 o 
   7   5   2       22.44       34.39      5.02 o 
   8   5   2       25.83       32.80      6.49 o 
   9   5   2        1.74       -0.36      5.09 o 
  10   5   2        0.34       -1.16      7.48 o 
   0   6   2      123.63      117.02      5.52 o 
   1   6   2      162.67      157.10      2.58 o 
   2   6   2     3843.73     3917.15     38.60 o 
   3   6   2     1996.51     2081.36     20.16 o 
   4   6   2     1238.70     1295.49     15.83 o 
   5   6   2      307.58      307.41     10.87 o 
   6   6   2       65.81       60.75      5.49 o 
   7   6   2       54.14       68.78      8.52 o 
   8   6   2        1.57        3.04      6.09 o 
   9   6   2       21.05       32.27      7.09 o 
  10   6   2        2.68       -0.29      7.82 o 
   1   7   2     3763.53     3862.59     25.79 o 
   2   7   2       70.87       66.82      1.80 o 
   3   7   2       42.32       37.28      3.10 o 
   4   7   2       11.43        6.93      2.61 o 
   5   7   2      641.14      603.94     21.12 o 
   6   7   2       77.22       96.88      8.43 o 
   7   7   2      164.52      153.01     30.93 o 
   8   7   2       13.03       10.49      5.56 o 
   9   7   2        4.26       10.06      5.98 o 
   0   8   2       32.73       34.83      4.62 o 
   1   8   2     4136.95     4124.70     30.46 o 
   2   8   2     1674.21     1657.04     14.97 o 
   3   8   2      319.59      267.19      5.40 o 
   4   8   2        0.21        4.99      4.18 o 
   5   8   2      281.39      237.27     12.01 o 
   6   8   2      770.16      737.11     26.96 o 
   7   8   2      110.48       90.85      8.91 o 
   8   8   2        0.17        1.33      5.25 o 
   9   8   2       41.22       65.79      9.33 o 
   1   9   2      585.38      624.04      7.87 o 
   2   9   2        6.80        7.37      1.51 o 
   3   9   2       39.52       28.02      2.49 o 
   4   9   2       56.91       53.29      3.62 o 
   5   9   2     1291.68     1269.49     38.94 o 
   6   9   2      319.47      323.58     13.06 o 
   7   9   2       52.35       46.32     10.46 o 
   8   9   2       15.34        7.38      5.64 o 
   9   9   2        0.01        3.06      5.94 o 
   0  10   2      354.66      362.86      9.22 o 
   1  10   2      204.94      186.93      3.97 o 
   2  10   2       10.90        9.73      1.64 o 
   3  10   2        6.00        4.13      3.57 o 
   4  10   2      476.94      494.71      7.99 o 
   5  10   2      257.92      263.83     11.82 o 
   6  10   2        8.61       13.27      8.97 o 
   7  10   2        0.44       -0.31      4.52 o 
   8  10   2       12.90        8.05      5.83 o 
   9  10   2       16.93       45.81      8.66 o 
   1  11   2        1.56        6.28      1.40 o 
   2  11   2        3.60       -0.06      1.72 o 
   3  11   2     1017.95     1020.34     12.90 o 
   4  11   2      141.52      144.58      6.36 o 
   5  11   2       46.89       42.77      7.15 o 
   6  11   2        2.32        3.45      4.69 o 
   7  11   2        0.77        0.40      6.00 o 
   8  11   2        0.50        3.97      5.81 o 
   0  12   2       19.54       14.50      2.24 o 
   1  12   2       31.10       23.57      3.41 o 
   2  12   2      216.08      200.69      7.63 o 
   3  12   2      179.74      184.52      5.63 o 
   4  12   2        0.73       -1.44      2.12 o 
   5  12   2       48.09       46.57      9.52 o 
   6  12   2       21.04       15.58      5.56 o 
   7  12   2       20.80       15.26      6.08 o 
   8  12   2        0.03        7.98      5.85 o 
   1  13   2      242.49      224.00      4.43 o 
   2  13   2      200.30      187.52      8.13 o 
   3  13   2      294.93      320.95      7.28 o 
   4  13   2        1.03       -0.26      3.16 o 
   5  13   2       44.73       57.82      7.51 o 
   6  13   2       19.20       28.94      8.74 o 
   7  13   2        0.68        0.75      5.06 o 
   8  13   2        3.01       -3.55      5.23 o 
   0  14   2       75.07       77.53      4.15 o 
   1  14   2       59.69       65.94      2.98 o 
   2  14   2       12.50        9.52      2.52 o 
   3  14   2        8.79        9.44      2.47 o 
   4  14   2       19.10       19.94      3.21 o 
   5  14   2        1.13       -2.51      2.51 o 
   6  14   2        0.93        1.98      5.02 o 
   7  14   2        3.27       -1.02      5.26 o 
   1  15   2      182.52      180.87      4.38 o 
   2  15   2       50.90       50.47      3.47 o 
   3  15   2        0.10       -2.36      2.36 o 
   4  15   2       18.71       20.90      3.44 o 
   5  15   2        1.82        3.03      2.82 o 
   6  15   2        0.19       -2.87      5.04 o 
   7  15   2        1.02        3.38      8.41 o 
   0  16   2        9.61       17.32     11.02 o 
   1  16   2       72.80       73.62      5.66 o 
   2  16   2       26.51       25.19      2.57 o 
   3  16   2       56.07       52.85      4.83 o 
   4  16   2        0.39       -0.82      2.56 o 
   5  16   2        0.39        2.33      2.76 o 
   6  16   2       14.45       12.03      6.42 o 
   1  17   2       41.26       41.46      3.62 o 
   2  17   2        0.00       -0.06      2.08 o 
   3  17   2       10.23       13.84      2.66 o 
   4  17   2        1.73        0.69      2.71 o 
   5  17   2        1.58        1.24      2.86 o 
   0  18   2      134.64      128.59      9.83 o 
   1  18   2        8.59        6.82      2.76 o 
   2  18   2       14.00       14.51      3.02 o 
   3  18   2        9.99       13.02      2.79 o 
   4  18   2        4.19        4.14      2.71 o 
   1  19   2        1.90        1.80      3.36 o 
   2  19   2        2.66        4.01      2.95 o 
   3  19   2      197.41      236.30      7.05 o 
   1   1   3      324.93      312.90      3.41 o 
   2   1   3     9740.62     9545.21     65.53 o 
   3   1   3     9216.29     9408.80     84.45 o 
   4   1   3      339.12      308.12      6.02 o 
   5   1   3      397.31      376.78      5.90 o 
   6   1   3     1739.86     1698.93     16.02 o 
   7   1   3        0.36       -2.08      2.08 o 
   8   1   3       13.92       18.86      2.74 o 
   9   1   3       16.16        9.78      4.04 o 
  10   1   3        0.03       -2.18      9.63 o 
   0   2   3     1426.09     1450.79     13.85 o 
   1   2   3    21894.23    20686.86    151.99 o 
   2   2   3     6692.99     6612.46     51.43 o 
   3   2   3     2191.14     2416.27     24.66 o 
   4   2   3      217.08      243.24      5.48 o 
   5   2   3       94.26       96.29      3.32 o 
   6   2   3      410.88      377.07     10.19 o 
   7   2   3     1009.82      942.81     11.64 o 
   8   2   3       25.59       24.51      2.90 o 
   9   2   3        4.22        4.31      4.32 o 
  10   2   3        4.32        1.54      5.04 o 
   1   3   3     1558.87     1420.31     14.16 o 
   2   3   3     4794.35     4720.40     53.14 o 
   3   3   3      407.17      347.79      6.53 o 
   4   3   3     1116.46     1182.56     13.98 o 
   5   3   3      101.02       95.31      3.52 o 
   6   3   3        0.59        1.51      2.18 o 
   7   3   3       15.32       15.67      2.60 o 
   8   3   3        0.00       -0.38      2.68 o 
   9   3   3       14.74        9.28      4.67 o 
  10   3   3        0.00        2.39      5.45 o 
   0   4   3    42744.01    39320.42    349.44 o 
   1   4   3     3502.66     3355.50     24.27 o 
   2   4   3     3676.32     3554.81     41.64 o 
   3   4   3      296.19      343.11      6.52 o 
   4   4   3       15.16        4.64      1.68 o 
   5   4   3       28.25       23.93      2.32 o 
   6   4   3     1261.50     1184.15     12.59 o 
   7   4   3      155.86      165.91      5.96 o 
   8   4   3        1.59       -2.73      2.73 o 
   9   4   3        3.43        4.33      3.97 o 
  10   4   3        0.73       -6.86      6.86 o 
   1   5   3     1428.90     1476.96     11.90 o 
   2   5   3     2369.45     2386.16     18.67 o 
   3   5   3     1030.16     1024.55     11.78 o 
   4   5   3        1.64        5.02      3.76 o 
   5   5   3      394.13      380.20      7.63 o 
   6   5   3       73.94       69.47      4.46 o 
   7   5   3      295.96      325.93     10.68 o 
   8   5   3        1.82       10.72      5.13 o 
   9   5   3       23.66       13.54      6.21 o 
  10   5   3        0.55        0.14      7.98 o 
   0   6   3      828.35      705.48     16.00 o 
   1   6   3      951.33     1073.26      8.56 o 
   2   6   3     3837.39     3935.36     29.98 o 
   3   6   3      173.83      202.81      5.30 o 
   4   6   3      759.00      805.25     16.76 o 
   5   6   3        0.29       -1.03      2.01 o 
   6   6   3       61.43       54.92      5.28 o 
   7   6   3     1134.30     1158.77     27.98 o 
   8   6   3       47.74       66.80      9.90 o 
   9   6   3       10.72        6.82      5.68 o 
  10   6   3        0.77        3.12      8.79 o 
   1   7   3      102.76      106.71      3.82 o 
   2   7   3      413.38      399.22      4.85 o 
   3   7   3     1751.86     1721.30     19.59 o 
   4   7   3      561.80      526.77     18.70 o 
   5   7   3      727.03      698.10     13.88 o 
   6   7   3       42.79       39.52      5.01 o 
   7   7   3      201.53      200.73     11.37 o 
   8   7   3        3.42        5.77      5.24 o 
   9   7   3       32.23       45.19      8.70 o 
   0   8   3     6966.03     7417.51     83.46 o 
   1   8   3       50.76       59.58      2.05 o 
   2   8   3       52.87       56.88      1.98 o 
   3   8   3      324.09      315.64      9.38 o 
   4   8   3       33.15       39.36      6.82 o 
   5   8   3      742.13      739.79     18.15 o 
   6   8   3       13.01       26.50      6.05 o 
   7   8   3        1.02        5.32      4.87 o 
   8   8   3        0.02        2.94      5.04 o 
   9   8   3        0.06        5.08      5.87 o 
   1   9   3      110.33      136.92      3.23 o 
   2   9   3       24.62       15.50      1.67 o 
   3   9   3        8.11       10.59      2.10 o 
   4   9   3        1.25       -2.89      2.89 o 
   5   9   3       56.71       45.81      6.38 o 
   6   9   3       96.96      104.57      9.03 o 
   7   9   3       21.21       18.55      5.56 o 
   8   9   3        5.99        3.66      5.04 o 
   9   9   3        1.84       10.53      6.83 o 
   0  10   3     2030.40     2010.31     27.95 o 
   1  10   3        0.19       -1.08      1.08 o 
   2  10   3      499.09      498.30      7.29 o 
   3  10   3       58.24       64.94      3.35 o 
   4  10   3        3.20       -0.02      2.35 o 
   5  10   3       23.03       18.87      5.14 o 
   6  10   3        2.38        3.12      4.49 o 
   7  10   3      137.96      124.92     10.60 o 
   8  10   3        1.58       -4.82      4.82 o 
   9  10   3        0.97        0.72      5.96 o 
   1  11   3      172.04      176.26      4.67 o 
   2  11   3        0.12       -1.59      1.59 o 
   3  11   3        6.25        9.00      3.68 o 
   4  11   3       47.24       51.17      3.34 o 
   5  11   3        0.28       -2.59      3.73 o 
   6  11   3       13.36       10.15      5.19 o 
   7  11   3       45.44       39.35      7.18 o 
   8  11   3       13.68       14.71      6.41 o 
   0  12   3      189.71      183.40      6.04 o 
   1  12   3      200.79      186.14      4.83 o 
   2  12   3      252.68      258.06      5.58 o 
   3  12   3       11.64       12.39      4.28 o 
   4  12   3        0.95       -2.05      2.05 o 
   5  12   3        1.81       -3.76      3.76 o 
   6  12   3      146.70      154.58     11.63 o 
   7  12   3        2.95        1.97      5.39 o 
   8  12   3        3.15        3.66      5.87 o 
   1  13   3      331.50      326.33      5.23 o 
   2  13   3        7.99        9.69      2.29 o 
   3  13   3      164.21      153.52      4.93 o 
   4  13   3      171.43      176.27      5.91 o 
   5  13   3       29.57       29.59      5.95 o 
   6  13   3       43.88       55.22      7.94 o 
   7  13   3       28.50       31.68      7.17 o 
   8  13   3        2.75        3.49      6.05 o 
   0  14   3      222.58      222.42      6.08 o 
   1  14   3       37.58       32.15      2.55 o 
   2  14   3      103.04      100.72      4.39 o 
   3  14   3        0.81        2.23      2.72 o 
   4  14   3       59.09       48.67      4.01 o 
   5  14   3        4.16       11.22      3.00 o 
   6  14   3        4.33        8.68      5.33 o 
   7  14   3        2.01        0.13      4.83 o 
   1  15   3        5.11        4.39      1.85 o 
   2  15   3       56.10       60.85      3.37 o 
   3  15   3        0.68        0.18      2.37 o 
   4  15   3      110.70      105.87      5.27 o 
   5  15   3       12.17       17.44      3.41 o 
   6  15   3       28.75       36.41      7.62 o 
   7  15   3        1.05       -2.77      5.11 o 
   0  16   3      195.20      219.72     20.53 o 
   1  16   3       34.84       31.05      3.17 o 
   2  16   3       51.32       52.41      3.34 o 
   3  16   3        2.75        8.08      2.71 o 
   4  16   3        0.01       -0.47      2.61 o 
   5  16   3        0.01        0.34      3.45 o 
   6  16   3       11.03       10.11      4.67 o 
   1  17   3        0.93       -0.05      2.49 o 
   2  17   3        8.64        6.49      2.38 o 
   3  17   3        0.40        0.31      2.35 o 
   4  17   3        2.20        8.09      2.93 o 
   5  17   3       19.89       23.26      3.58 o 
   0  18   3       30.96       38.52     11.70 o 
   1  18   3        5.26        0.82      3.14 o 
   2  18   3       13.27       10.57      3.45 o 
   3  18   3       13.87       16.57      2.91 o 
   4  18   3        0.63        2.58      2.89 o 
   1  19   3        4.25       -0.38      3.33 o 
   2  19   3       10.80       10.16      3.21 o 
   3  19   3        0.05        6.60      2.96 o 
   0   0   4     1709.17     1770.85     28.26 o 
   1   0   4    36688.12    34023.79    369.71 o 
   2   0   4     2863.15     2629.01     30.87 o 
   4   0   4       48.98       21.93      3.10 o 
   5   0   4      148.58      168.56      7.35 o 
   6   0   4     3203.33     3006.16     34.47 o 
   7   0   4        0.03       -3.71      3.71 o 
   8   0   4        7.04        2.57      3.17 o 
   9   0   4        7.09        4.75      4.36 o 
  10   0   4       38.84       35.76     10.47 o 
   1   1   4    31713.67    29678.84    214.84 o 
   2   1   4     3777.57     3769.76     34.66 o 
   3   1   4      261.44      288.96      8.49 o 
   4   1   4      611.46      647.69      9.32 o 
   5   1   4      370.90      380.45      5.98 o 
   6   1   4      224.08      225.22      5.47 o 
   7   1   4       59.76       53.41      3.65 o 
   8   1   4       41.01       36.70      3.82 o 
   9   1   4        1.75        0.74      3.63 o 
  10   1   4        1.21        5.17      5.13 o 
   0   2   4     1694.69     1726.31     20.09 o 
   1   2   4      693.58      671.34      5.27 o 
   2   2   4       45.02       37.45      1.54 o 
   3   2   4       78.85       85.73      2.96 o 
   4   2   4      287.40      305.58      6.48 o 
   5   2   4       57.63       61.36      2.86 o 
   6   2   4       14.35       11.03      2.19 o 
   7   2   4       67.57       64.95      3.71 o 
   8   2   4       83.24       89.03      4.98 o 
   9   2   4       31.50       30.56      5.05 o 
  10   2   4        1.02        0.71      5.05 o 
   1   3   4     1139.18     1121.67     15.67 o 
   2   3   4        3.25        2.20      1.56 o 
   3   3   4      791.15      830.72     20.21 o 
   4   3   4      668.79      644.53      8.28 o 
   5   3   4      186.60      196.74      4.35 o 
   6   3   4       66.74       63.74      3.45 o 
   7   3   4      179.94      170.80      5.39 o 
   8   3   4        3.69        2.61      2.88 o 
   9   3   4        0.13       -1.46      3.63 o 
  10   3   4        0.01       -1.16      4.85 o 
   0   4   4    18334.71    18257.19    179.85 o 
   1   4   4       15.19       20.40      0.89 o 
   2   4   4     3529.31     3552.39     34.69 o 
   3   4   4     1003.00     1019.03     23.14 o 
   4   4   4     1208.00     1292.59     15.15 o 
   5   4   4        9.78        9.33      1.83 o 
   6   4   4       16.10       15.64      2.37 o 
   7   4   4      813.46      792.27     14.08 o 
   8   4   4        3.74        7.11      4.65 o 
   9   4   4        2.78        0.38      4.73 o 
  10   4   4       40.37       53.34      9.80 o 
   1   5   4        0.55        1.91      0.69 o 
   2   5   4     1366.38     1390.55     12.01 o 
   3   5   4     2084.43     2109.01     29.28 o 
   4   5   4     1098.61     1126.50     20.16 o 
   5   5   4      206.44      227.53      6.15 o 
   6   5   4       41.83       36.26      3.70 o 
   7   5   4        0.32        0.59      3.52 o 
   8   5   4       41.55       64.38      6.82 o 
   9   5   4        9.13       16.62      6.05 o 
  10   5   4       26.17       15.94      9.62 o 
   0   6   4     1276.76     1138.77     15.91 o 
   1   6   4     1156.59     1226.95      9.73 o 
   2   6   4      861.00      812.72      9.49 o 
   3   6   4      211.29      257.46      8.08 o 
   4   6   4       88.03      118.51      8.98 o 
   5   6   4        0.55       -1.28      2.08 o 
   6   6   4       49.13       51.78      5.29 o 
   7   6   4      125.52      123.77      7.96 o 
   8   6   4      145.07      150.18     11.52 o 
   9   6   4        1.91        7.77      5.44 o 
  10   6   4        7.07       10.27      9.84 o 
   1   7   4     2862.47     2981.47     20.96 o 
   2   7   4      454.76      405.99      8.61 o 
   3   7   4     1533.59     1528.05     17.89 o 
   4   7   4       17.12       12.06      4.52 o 
   5   7   4       74.26       76.59      4.36 o 
   6   7   4      168.92      177.21      9.83 o 
   7   7   4       62.29       54.93      5.91 o 
   8   7   4       32.36       46.58     10.41 o 
   9   7   4        1.65        5.61      6.83 o 
   0   8   4    14028.52    13880.30    151.29 o 
   1   8   4      611.18      781.03      7.32 o 
   2   8   4       82.26      100.31      2.27 o 
   3   8   4        0.88        1.36      1.79 o 
   4   8   4      942.81      947.44     19.09 o 
   5   8   4       56.72       58.66      7.12 o 
   6   8   4      275.38      255.90      9.36 o 
   7   8   4      136.52      128.83     10.26 o 
   8   8   4        3.56        8.72      5.59 o 
   9   8   4       14.30       12.54      6.97 o 
   1   9   4       87.85       73.75      2.15 o 
   2   9   4      227.59      219.32      3.40 o 
   3   9   4       38.71       39.71      3.34 o 
   4   9   4        2.60        2.54      2.28 o 
   5   9   4       34.96       39.67      9.61 o 
   6   9   4        9.48       14.50      5.17 o 
   7   9   4       32.13       22.31      6.03 o 
   8   9   4        0.38       -4.08      4.80 o 
   9   9   4        5.84       25.60      7.01 o 
   0  10   4      423.48      433.42     10.12 o 
   1  10   4      281.19      275.06      4.29 o 
   2  10   4     1285.54     1288.69     11.65 o 
   3  10   4        3.10        0.35      1.48 o 
   4  10   4       18.84       18.76      3.16 o 
   5  10   4      115.40       92.96      9.02 o 
   6  10   4       73.95       66.69      7.69 o 
   7  10   4       28.08       28.76      6.42 o 
   8  10   4       10.12        3.12      6.88 o 
   9  10   4        9.97        6.75      6.72 o 
   1  11   4        2.48        9.61      2.72 o 
   2  11   4     1098.00     1048.23     10.38 o 
   3  11   4      679.25      706.24     10.30 o 
   4  11   4      153.00      148.12     10.19 o 
   5  11   4       87.08       75.86     10.67 o 
   6  11   4       37.58       42.61      6.89 o 
   7  11   4        4.85        1.77      4.67 o 
   8  11   4        2.43       17.56      6.21 o 
   0  12   4      164.18      202.81      6.14 o 
   1  12   4      249.64      224.67      4.83 o 
   2  12   4      197.74      181.46      4.38 o 
   3  12   4        1.37        5.91      2.63 o 
   4  12   4        0.19       -0.40      2.15 o 
   5  12   4       13.06        5.46      4.24 o 
   6  12   4        9.62       27.00      6.22 o 
   7  12   4       39.15       32.55      7.41 o 
   8  12   4        1.69       -5.08      5.08 o 
   1  13   4       10.31       12.25      1.87 o 
   2  13   4       36.55       33.80      2.88 o 
   3  13   4       10.93       10.13      2.46 o 
   4  13   4       23.54       25.93      3.19 o 
   5  13   4        0.19       -0.48      2.99 o 
   6  13   4       39.35       36.34      6.87 o 
   7  13   4       37.81       30.83      7.51 o 
   8  13   4        4.21        1.94      6.10 o 
   0  14   4       45.51       37.54      4.80 o 
   1  14   4      108.98      104.52      3.89 o 
   2  14   4      204.78      205.90      5.50 o 
   3  14   4       69.15       68.96      3.91 o 
   4  14   4       25.20       19.70      4.53 o 
   5  14   4       23.73       27.35      4.00 o 
   6  14   4       14.97       12.81      6.00 o 
   7  14   4        1.68        7.20      5.77 o 
   1  15   4      146.20      134.86      6.23 o 
   2  15   4        1.66        1.06      2.02 o 
   3  15   4        3.14        7.10      3.07 o 
   4  15   4      105.46      112.14      5.09 o 
   5  15   4        2.65        5.13      2.70 o 
   6  15   4        4.82        5.65      4.41 o 
   0  16   4       40.27       46.00      4.47 o 
   1  16   4       44.47       52.67      3.78 o 
   2  16   4        1.19        0.82      2.09 o 
   3  16   4       43.63       37.24      3.45 o 
   4  16   4       39.01       43.41      3.78 o 
   5  16   4        4.63        6.42      3.03 o 
   6  16   4       50.81       33.93     12.75 o 
   1  17   4       11.71       11.25      4.07 o 
   2  17   4        1.02        2.19      2.25 o 
   3  17   4       31.16       40.59      3.44 o 
   4  17   4        8.89       11.87      3.06 o 
   5  17   4       14.03       17.44      3.57 o 
   0  18   4        5.77       -6.78      8.29 o 
   1  18   4        5.27        7.47      3.91 o 
   2  18   4        3.89        4.71      2.76 o 
   3  18   4       10.90       12.11      3.04 o 
   4  18   4       13.97       18.05      3.43 o 
   1  19   4        0.25       -0.64      3.23 o 
   2  19   4        9.07        6.87      3.12 o 
   3  19   4        4.23        3.65      2.71 o 
   1   1   5     5637.56     5472.05     34.90 o 
   2   1   5     1825.18     1691.18     14.36 o 
   3   1   5      997.90      976.13     10.55 o 
   4   1   5       28.13       17.75      1.79 o 
   5   1   5      667.60      633.39      7.99 o 
   6   1   5      643.56      624.78      8.77 o 
   7   1   5        7.91       -0.82      1.88 o 
   8   1   5        0.01       -2.88      3.18 o 
   9   1   5        0.42        5.14      3.99 o 
  10   1   5       10.61       15.63      6.09 o 
   0   2   5    10854.32    10634.53    195.16 o 
   1   2   5     2112.68     2163.01     12.48 o 
   2   2   5      645.48      713.34      8.16 o 
   3   2   5      753.85      735.09      8.64 o 
   4   2   5      655.32      769.78      9.04 o 
   5   2   5      585.53      620.16      7.83 o 
   6   2   5        2.02        0.97      1.89 o 
   7   2   5        0.32       -1.24      1.87 o 
   8   2   5       28.04       28.31      3.48 o 
   9   2   5       60.07       63.01      6.38 o 
  10   2   5        3.80        4.00      4.37 o 
   1   3   5     7359.92     7197.39     45.75 o 
   2   3   5      963.55     1002.86      8.80 o 
   3   3   5       32.11       26.05      2.01 o 
   4   3   5      419.73      395.24      6.38 o 
   5   3   5       11.81       11.25      1.70 o 
   6   3   5      897.17      925.28     10.88 o 
   7   3   5        3.79        2.42      2.38 o 
   8   3   5       73.05       68.49      5.33 o 
   9   3   5        5.36        6.47      4.07 o 
  10   3   5        0.32       -2.59      5.18 o 
   0   4   5    15960.79    15870.26    208.70 o 
   1   4   5     5390.61     4986.39     37.74 o 
   2   4   5     1809.95     1940.67     17.41 o 
   3   4   5     2174.97     2230.02     41.44 o 
   4   4   5       12.35       17.00      1.83 o 
   5   4   5       48.08       55.81      3.28 o 
   6   4   5      101.59      109.93      5.61 o 
   7   4   5      201.13      178.11      6.19 o 
   8   4   5        1.77        0.14      2.86 o 
   9   4   5        5.18        5.48      4.15 o 
  10   4   5        0.03       -1.91      5.08 o 
   1   5   5     1338.00     1251.20     13.03 o 
   2   5   5        0.05        1.38      1.04 o 
   3   5   5     1760.53     1763.04     21.22 o 
   4   5   5      184.33      221.53      7.13 o 
   5   5   5     1265.78     1236.18     17.81 o 
   6   5   5      669.09      705.30     12.99 o 
   7   5   5        4.49        6.59      3.05 o 
   8   5   5       18.41       24.96      4.84 o 
   9   5   5        0.16        1.47      4.93 o 
  10   5   5       30.10       43.18     11.99 o 
   0   6   5     5380.33     5415.56     49.96 o 
   1   6   5      466.59      398.45      4.40 o 
   2   6   5     3685.67     3893.60     33.18 o 
   3   6   5      808.59      898.83     11.23 o 
   4   6   5      211.25      186.77     13.38 o 
   5   6   5       25.61       30.30      3.52 o 
   6   6   5       56.72       53.58      4.24 o 
   7   6   5      217.37      220.41     11.68 o 
   8   6   5        7.83        8.09      4.11 o 
   9   6   5       24.25       41.95     11.43 o 
  10   6   5        0.30        4.86      8.96 o 
   1   7   5     1082.86     1124.22      8.73 o 
   2   7   5       66.15       48.88      2.94 o 
   3   7   5     3010.83     3046.21     27.88 o 
   4   7   5      234.00      252.98     13.43 o 
   5   7   5     1532.23     1506.56     19.88 o 
   6   7   5      116.77      116.61      7.28 o 
   7   7   5      115.30      145.35      8.74 o 
   8   7   5      107.89      107.71     10.62 o 
   9   7   5       14.19       13.90      6.44 o 
   0   8   5      886.68      943.60     15.58 o 
   1   8   5      521.39      554.93      5.57 o 
   2   8   5        0.00       -0.64      1.00 o 
   3   8   5      185.77      202.04      7.00 o 
   4   8   5      138.73      126.56      5.29 o 
   5   8   5      108.06      109.06      6.67 o 
   6   8   5        3.18        5.91      3.45 o 
   7   8   5       33.10       24.98      4.69 o 
   8   8   5        0.01        6.97      5.58 o 
   9   8   5        0.18        8.84      6.23 o 
   1   9   5      615.90      624.65      6.15 o 
   2   9   5      403.31      393.81      5.33 o 
   3   9   5     1330.52     1318.39     13.32 o 
   4   9   5        4.09        3.65      1.74 o 
   5   9   5      241.76      258.42      9.01 o 
   6   9   5       20.49       13.97      5.06 o 
   7   9   5       58.81       68.32      8.19 o 
   8   9   5       57.58       59.44      9.22 o 
   9   9   5        1.70       -2.26      6.70 o 
   0  10   5      971.30      974.85     16.76 o 
   1  10   5       55.75       57.65      2.20 o 
   2  10   5       26.58       29.84      3.87 o 
   3  10   5      241.75      247.87      4.92 o 
   4  10   5      327.78      320.51      8.10 o 
   5  10   5        0.41       -3.25      3.25 o 
   6  10   5       10.42        9.88      4.92 o 
   7  10   5       92.25       99.46      9.82 o 
   8  10   5       44.20       51.19      8.10 o 
   9  10   5       63.25       74.39     17.04 o 
   1  11   5       21.68       16.12      1.61 o 
   2  11   5      262.98      270.64      4.86 o 
   3  11   5      386.10      358.61      6.51 o 
   4  11   5      105.27      100.86      4.54 o 
   5  11   5       39.05       43.82      6.42 o 
   6  11   5        0.06        1.71      4.58 o 
   7  11   5      161.55      142.81     11.63 o 
   8  11   5        1.80       -4.01      5.15 o 
   0  12   5      132.73      139.10      7.07 o 
   1  12   5      706.32      706.72      7.15 o 
   2  12   5      447.11      422.45      6.94 o 
   3  12   5       33.59       43.12      3.06 o 
   4  12   5        0.02       -2.03      2.03 o 
   5  12   5       29.64       25.24      8.59 o 
   6  12   5        0.03       -1.34      4.19 o 
   7  12   5       25.88       33.12     13.10 o 
   8  12   5        0.02       -1.85      5.27 o 
   1  13   5      323.39      351.55      5.50 o 
   2  13   5       35.23       33.50      2.85 o 
   3  13   5       47.86       39.60      3.17 o 
   4  13   5        1.96        0.12      2.22 o 
   5  13   5       86.42       92.59      8.81 o 
   6  13   5       26.36       17.35      5.94 o 
   7  13   5        3.35       -5.12      6.41 o 
   0  14   5        0.29        0.97      2.35 o 
   1  14   5      419.93      414.08      6.78 o 
   2  14   5      357.87      339.81      9.47 o 
   3  14   5       20.59       25.08      2.99 o 
   4  14   5       18.27       19.80      2.93 o 
   5  14   5       16.27       17.64      3.70 o 
   6  14   5        0.66       -0.91      3.56 o 
   7  14   5        3.83       11.12      6.05 o 
   1  15   5       12.72        9.02      2.51 o 
   2  15   5       99.59       89.18      5.17 o 
   3  15   5      383.35      391.52     10.95 o 
   4  15   5       36.34       36.06      3.53 o 
   5  15   5        0.12       -1.11      2.53 o 
   6  15   5       18.28       17.69      5.15 o 
   0  16   5       23.78       19.97      3.77 o 
   1  16   5       17.08       14.47      2.82 o 
   2  16   5       10.74        9.68      2.38 o 
   3  16   5        1.15        2.75      2.33 o 
   4  16   5       59.02       67.86      4.42 o 
   5  16   5        0.45        0.04      2.79 o 
   6  16   5       13.32       13.67      4.77 o 
   1  17   5        1.95       -2.36      2.36 o 
   2  17   5       17.30       14.66      3.68 o 
   3  17   5        1.45        1.67      2.41 o 
   4  17   5        3.09        4.01      2.84 o 
   5  17   5        1.22       -0.61      2.91 o 
   0  18   5       11.93        7.98      9.05 o 
   1  18   5       29.53       38.17      3.79 o 
   2  18   5        1.52        2.84      2.78 o 
   3  18   5       49.71       49.48      3.75 o 
   4  18   5       86.66       87.59      5.16 o 
   1  19   5        0.37       -2.48      2.48 o 
   2  19   5        1.05        4.14      3.45 o 
   3  19   5        3.69       11.20      5.90 o 
   0   0   6     8503.37     9481.30    230.42 o 
   1   0   6     7982.38     7762.62    144.72 o 
   2   0   6     3884.24     3802.86     35.34 o 
   3   0   6     8662.69     8602.05     95.20 o 
   4   0   6     2679.80     2937.79     31.23 o 
   5   0   6     2332.36     2423.38     28.03 o 
   6   0   6     1134.48     1042.23     16.53 o 
   7   0   6      369.76      320.39      9.40 o 
   8   0   6        3.39       -1.76      3.83 o 
   9   0   6        4.29        5.86      4.67 o 
  10   0   6       38.95       34.43     10.55 o 
   1   1   6     9757.18     9415.91     59.18 o 
   2   1   6        6.55        6.84      1.01 o 
   3   1   6        0.33        1.93      0.90 o 
   4   1   6       13.08       14.20      2.37 o 
   5   1   6      305.42      301.22      6.17 o 
   6   1   6        1.93        1.75      1.95 o 
   7   1   6        0.64       -1.80      1.80 o 
   8   1   6       11.35        7.62      3.25 o 
   9   1   6        8.46        4.99      3.30 o 
  10   1   6        1.05       -1.93      4.97 o 
   0   2   6    17489.70    16946.27    184.96 o 
   1   2   6    17317.47    16580.70    112.12 o 
   2   2   6      456.93      463.76      5.00 o 
   3   2   6      195.91      173.89      2.92 o 
   4   2   6       55.72       64.30      2.83 o 
   5   2   6      263.05      260.68      6.56 o 
   6   2   6       31.15       30.22      2.75 o 
   7   2   6        2.65        4.97      2.31 o 
   8   2   6       24.35       18.81      3.54 o 
   9   2   6       74.62       80.62      7.16 o 
  10   2   6        5.63       12.36      4.71 o 
   1   3   6      259.25      266.71      2.63 o 
   2   3   6      274.25      228.30      3.99 o 
   3   3   6     6926.88     7111.81     78.79 o 
   4   3   6      358.69      344.98      6.42 o 
   5   3   6      316.57      312.35      8.06 o 
   6   3   6     1051.90     1034.90     11.74 o 
   7   3   6       34.05       41.23      5.84 o 
   8   3   6        1.54       -0.26      2.92 o 
   9   3   6        0.78       -1.10      3.90 o 
  10   3   6        0.19       -2.96      4.24 o 
   0   4   6     1008.74     1091.71     14.82 o 
   1   4   6      298.76      264.27      2.77 o 
   2   4   6      202.80      210.80      6.44 o 
   3   4   6      178.52      197.50      6.58 o 
   4   4   6       39.01       49.97      2.81 o 
   5   4   6       19.81       20.60      3.11 o 
   6   4   6     1473.47     1381.95     15.97 o 
   7   4   6       75.61       66.62      4.32 o 
   8   4   6        1.89        2.66      3.03 o 
   9   4   6       18.31       18.38      5.32 o 
  10   4   6       37.67       21.54     19.69 o 
   1   5   6     1257.84     1275.81     10.71 o 
   2   5   6      896.17      959.24     10.40 o 
   3   5   6      343.34      375.58      6.63 o 
   4   5   6      230.25      236.69      9.84 o 
   5   5   6      158.04      171.06     10.30 o 
   6   5   6      458.13      496.04      9.99 o 
   7   5   6       15.60       15.31      3.43 o 
   8   5   6        6.54        9.57      4.33 o 
   9   5   6        0.36       -3.48      4.65 o 
  10   5   6        2.92       16.96     10.27 o 
   0   6   6     2885.24     2837.71     28.07 o 
   1   6   6      989.09      922.12      7.13 o 
   2   6   6      853.23      954.25     15.67 o 
   3   6   6       81.39       87.07      3.73 o 
   4   6   6      265.68      259.37      7.98 o 
   5   6   6       25.54       34.88      3.76 o 
   6   6   6       41.50       44.62      4.08 o 
   7   6   6      109.70      105.76      7.40 o 
   8   6   6       12.73       14.96      4.73 o 
   9   6   6        2.49        2.09      5.14 o 
  10   6   6        0.51        4.25      8.76 o 
   1   7   6     1774.48     1711.52     11.42 o 
   2   7   6      645.89      717.41      7.44 o 
   3   7   6      350.36      387.13      5.80 o 
   4   7   6      200.33      186.87      6.96 o 
   5   7   6      314.58      327.24      7.72 o 
   6   7   6        1.49       -1.44      2.95 o 
   7   7   6       44.81       36.51      6.25 o 
   8   7   6       56.74       60.13      6.58 o 
   9   7   6       25.31       24.71      9.97 o 
   0   8   6    16024.61    16241.74    176.38 o 
   1   8   6     1643.19     1582.44     10.99 o 
   2   8   6     1183.69     1126.69     10.43 o 
   3   8   6      217.20      213.36      4.47 o 
   4   8   6       25.44       31.29      3.31 o 
   5   8   6       94.59       93.89      6.29 o 
   6   8   6        0.53       -0.45      3.35 o 
   7   8   6       22.20       20.14      4.42 o 
   8   8   6       37.06       40.86      7.36 o 
   9   8   6        2.48        4.36      8.71 o 
   1   9   6      403.26      386.26      4.67 o 
   2   9   6        2.37        1.65      1.15 o 
   3   9   6      361.70      398.60      5.92 o 
   4   9   6      447.70      436.93      9.07 o 
   5   9   6       26.31       17.65      3.87 o 
   6   9   6      108.45      103.10      7.38 o 
   7   9   6        3.05        6.39      4.74 o 
   8   9   6        0.00       -1.76      5.00 o 
   9   9   6       15.55       13.73      7.10 o 
   0  10   6       41.32       45.22      3.15 o 
   1  10   6      434.73      459.13      5.35 o 
   2  10   6      164.99      153.48      3.67 o 
   3  10   6       13.20        7.40      1.69 o 
   4  10   6      454.57      450.58     10.78 o 
   5  10   6        0.10       -1.55      3.61 o 
   6  10   6        7.43        4.97      5.00 o 
   7  10   6       16.13       14.13      5.65 o 
   8  10   6        3.22        6.35      5.57 o 
   9  10   6        0.50        0.51      8.41 o 
   1  11   6      325.06      331.73      4.75 o 
   2  11   6        6.76        7.17      1.68 o 
   3  11   6      242.20      241.59      5.26 o 
   4  11   6       22.25       24.81      2.55 o 
   5  11   6       31.01       24.44      5.29 o 
   6  11   6       50.65       53.02     11.13 o 
   7  11   6        1.47       -2.12      5.13 o 
   8  11   6        2.66        4.78      5.50 o 
   0  12   6      978.31      998.70     14.46 o 
   1  12   6     1190.51     1158.21      9.77 o 
   2  12   6       88.76       69.82      2.91 o 
   3  12   6       33.85       34.47      2.91 o 
   4  12   6       48.52       42.54      3.09 o 
   5  12   6        8.98        4.24      4.33 o 
   6  12   6       18.82       16.26      5.72 o 
   7  12   6        1.27        1.89      6.32 o 
   8  12   6        0.04        0.29      5.39 o 
   1  13   6       44.51       45.97      2.84 o 
   2  13   6       23.04       30.48      2.59 o 
   3  13   6      113.53      105.86      4.58 o 
   4  13   6       71.95       79.16      4.25 o 
   5  13   6       45.43       52.79      3.74 o 
   6  13   6        7.73        6.72      4.04 o 
   7  13   6        0.18        2.30      7.73 o 
   0  14   6      110.41      114.14      5.48 o 
   1  14   6      118.45      117.75      4.18 o 
   2  14   6       49.05       50.62      3.12 o 
   3  14   6       73.58       80.22      4.22 o 
   4  14   6        2.56        2.84      2.40 o 
   5  14   6        0.29        0.34      2.44 o 
   6  14   6       28.54       33.51      6.71 o 
   7  14   6       54.93       51.93      6.78 o 
   1  15   6       49.18       45.21      3.49 o 
   2  15   6        4.48        0.03      2.14 o 
   3  15   6       70.82       72.36      3.88 o 
   4  15   6        6.68        5.35      2.75 o 
   5  15   6        1.42        0.61      2.70 o 
   6  15   6        0.84        3.78      4.20 o 
   0  16   6       27.89       35.91      4.21 o 
   1  16   6       20.40       20.64      2.99 o 
   2  16   6       38.96       39.38      3.56 o 
   3  16   6        0.78        0.48      2.23 o 
   4  16   6       14.23       13.49      3.04 o 
   5  16   6        2.28        2.01      2.83 o 
   6  16   6        5.93        7.28      4.61 o 
   1  17   6        0.92       -2.55      2.55 o 
   2  17   6        0.03       -2.16      2.38 o 
   3  17   6        0.84        5.38      2.75 o 
   4  17   6        2.04        3.42      2.89 o 
   5  17   6       25.21       25.99      3.67 o 
   0  18   6        3.67        4.49      4.56 o 
   1  18   6       20.66       18.89      3.44 o 
   2  18   6       15.43       17.55      3.30 o 
   3  18   6        6.45        4.13      3.70 o 
   4  18   6       14.48       21.25      3.48 o 
   1  19   6        0.69       -2.73      2.73 o 
   2  19   6        6.45        5.03      3.43 o 
   1   1   7    24208.86    23697.89    148.59 o 
   2   1   7      298.24      303.89      3.87 o 
   3   1   7       62.14       85.75      3.56 o 
   4   1   7     5290.22     5229.48     39.91 o 
   5   1   7      979.44      961.20     11.68 o 
   6   1   7      105.44       83.66      3.80 o 
   7   1   7       33.65       23.04      3.04 o 
   8   1   7        9.35       16.60      3.68 o 
   9   1   7       11.48        8.59      3.48 o 
  10   1   7        3.89        6.41      4.68 o 
   0   2   7    20206.96    19917.64    407.78 o 
   1   2   7     1637.92     1584.88     11.20 o 
   2   2   7      634.22      677.76      6.71 o 
   3   2   7     6180.63     6431.80     42.14 o 
   4   2   7      422.20      469.38      6.19 o 
   5   2   7       37.85       35.34      2.76 o 
   6   2   7      182.74      143.23      4.52 o 
   7   2   7       32.37       40.59      3.58 o 
   8   2   7       11.63        7.50      3.84 o 
   9   2   7        0.66       -1.45      3.74 o 
  10   2   7        0.22       -4.18      4.18 o 
   1   3   7       46.87       48.74      1.68 o 
   2   3   7     3403.22     3429.71     23.10 o 
   3   3   7     2617.23     2891.64     25.49 o 
   4   3   7        0.50        2.45      1.16 o 
   5   3   7       42.99       41.10      2.99 o 
   6   3   7      501.16      497.97      8.97 o 
   7   3   7      148.66      152.43      6.68 o 
   8   3   7      101.03       89.65      5.95 o 
   9   3   7       15.55        2.52      4.02 o 
  10   3   7       20.96       20.22      5.35 o 
   0   4   7     9582.83     9054.26     98.68 o 
   1   4   7      444.89      465.83      4.42 o 
   2   4   7       71.16       35.14      1.31 o 
   3   4   7      676.60      668.27      7.16 o 
   4   4   7      140.34      160.18      3.81 o 
   5   4   7        7.28        6.24      2.10 o 
   6   4   7     1484.77     1498.30     17.82 o 
   7   4   7       13.56       11.69      2.79 o 
   8   4   7        6.22        4.79      3.78 o 
   9   4   7        4.27        4.04      4.16 o 
  10   4   7        0.10        2.33      4.22 o 
   1   5   7       26.20       35.82      1.48 o 
   2   5   7      269.89      273.66      4.24 o 
   3   5   7      139.55      165.90      4.01 o 
   4   5   7      290.58      274.82      8.16 o 
   5   5   7       64.58       70.21      6.31 o 
   6   5   7      394.36      387.31     20.11 o 
   7   5   7      136.87      113.44      5.46 o 
   8   5   7        0.27        3.91      3.84 o 
   9   5   7        3.38       -0.95      9.32 o 
  10   5   7        2.38        0.30      7.81 o 
   0   6   7      780.63      946.36     11.82 o 
   1   6   7      127.22      109.69      2.03 o 
   2   6   7     2195.30     2015.09     24.85 o 
   3   6   7        2.02        1.01      3.09 o 
   4   6   7      358.22      327.39      9.08 o 
   5   6   7        0.47        2.12      2.68 o 
   6   6   7       82.28       71.44      4.84 o 
   7   6   7        6.45        1.17      5.49 o 
   8   6   7      115.97      120.05     11.77 o 
   9   6   7       15.87       22.51      7.21 o 
   1   7   7     3789.75     3870.73     21.60 o 
   2   7   7      423.77      421.57      5.41 o 
   3   7   7      193.03      201.60      4.19 o 
   4   7   7      137.35      121.06      5.09 o 
   5   7   7        8.42       14.76      2.76 o 
   6   7   7      129.26      150.75      8.03 o 
   7   7   7        2.91       -3.21      3.21 o 
   8   7   7       68.96       68.74      6.89 o 
   9   7   7        0.94       -1.35      8.80 o 
   0   8   7     1851.64     1809.58     20.32 o 
   1   8   7       41.33       36.64      1.75 o 
   2   8   7      274.84      266.33      6.42 o 
   3   8   7        0.65        0.88      1.38 o 
   4   8   7      655.72      637.45     10.36 o 
   5   8   7       58.83       65.47      4.39 o 
   6   8   7      122.04      119.61      7.61 o 
   7   8   7        1.20       -0.13      3.52 o 
   8   8   7        6.28        2.23      4.11 o 
   9   8   7       45.56       32.63     11.80 o 
   1   9   7       35.87       33.49      1.66 o 
   2   9   7       55.39       59.12      2.32 o 
   3   9   7       31.03       28.21      2.18 o 
   4   9   7        1.04       -0.95      2.43 o 
   5   9   7       13.59        7.69      3.37 o 
   6   9   7      311.86      354.21     12.89 o 
   7   9   7        1.25        1.00      4.05 o 
   8   9   7        0.43       -4.77      4.77 o 
   9   9   7        3.46       10.88      9.87 o 
   0  10   7        0.83        6.73      2.03 o 
   1  10   7        0.19        0.35      1.17 o 
   2  10   7      128.00      120.18      3.20 o 
   3  10   7      536.74      571.30      6.82 o 
   4  10   7        0.01       -1.59      1.97 o 
   5  10   7      116.76      127.29      7.60 o 
   6  10   7       45.41       57.91      6.08 o 
   7  10   7       51.07       46.98      7.90 o 
   8  10   7       20.60        3.80      7.25 o 
   9  10   7       12.14       20.00     10.84 o 
   1  11   7       32.51       32.39      2.25 o 
   2  11   7       17.42       23.17      2.57 o 
   3  11   7      168.57      151.21      4.23 o 
   4  11   7      279.37      317.18      9.66 o 
   5  11   7       43.67       40.54      5.01 o 
   6  11   7       28.16       21.63      5.92 o 
   7  11   7        0.34        4.38      5.33 o 
   8  11   7        5.57        1.67      5.70 o 
   0  12   7     2811.34     2770.43     41.25 o 
   1  12   7      193.06      180.78      4.37 o 
   2  12   7      126.81      119.77      3.96 o 
   3  12   7       16.73       17.34      2.47 o 
   4  12   7        0.83        1.00      2.07 o 
   5  12   7        7.81        1.29      3.92 o 
   6  12   7        0.34       -0.50      3.63 o 
   7  12   7        0.76        0.51      3.79 o 
   8  12   7        7.28        5.34      4.55 o 
   1  13   7      136.28      131.59      3.66 o 
   2  13   7      180.90      171.22      4.16 o 
   3  13   7      209.36      223.58      7.31 o 
   4  13   7      143.99      143.62      5.88 o 
   5  13   7       10.24       13.84      2.72 o 
   6  13   7        2.41       -2.36      4.08 o 
   7  13   7        0.55        4.62      4.05 o 
   0  14   7      163.46      149.67      7.23 o 
   1  14   7        1.03        0.38      1.85 o 
   2  14   7        2.58        3.57      1.97 o 
   3  14   7      480.29      456.49      7.47 o 
   4  14   7       10.49        7.19      2.80 o 
   5  14   7        7.80       12.18      2.89 o 
   6  14   7        4.96        0.74      4.86 o 
   7  14   7       17.67       13.08      4.81 o 
   1  15   7       30.11       25.40      3.01 o 
   2  15   7       82.47       82.06      4.73 o 
   3  15   7       83.85      100.01      4.35 o 
   4  15   7      137.84      152.50      5.97 o 
   5  15   7       30.76       32.60      3.55 o 
   6  15   7       13.23       12.63      4.70 o 
   0  16   7      132.06      140.15      5.84 o 
   1  16   7       20.96       19.74      3.00 o 
   2  16   7        6.54        3.98      2.59 o 
   3  16   7        4.20        4.26      2.56 o 
   4  16   7       12.77       13.48      3.22 o 
   5  16   7        4.16        8.11      2.96 o 
   6  16   7        1.60        4.77      3.80 o 
   1  17   7        0.56        1.52      2.57 o 
   2  17   7        0.17       -0.17      2.55 o 
   3  17   7        3.61        1.82      2.72 o 
   4  17   7       30.96       32.67      3.66 o 
   5  17   7        2.38        2.19      3.00 o 
   0  18   7        7.05        7.20      5.09 o 
   1  18   7        1.00       -2.89      2.89 o 
   2  18   7       21.16       16.58      3.31 o 
   3  18   7       81.82       84.57      5.78 o 
   4  18   7        5.82        7.94      3.18 o 
   1  19   7        2.43       -0.70      2.81 o 
   2  19   7        0.06        5.68      3.92 o 
   0   0   8       27.74       19.39      1.90 o 
   1   0   8    16622.87    16523.62    208.09 o 
   2   0   8      279.30      264.84      4.25 o 
   3   0   8      690.11      778.63      9.76 o 
   4   0   8      327.53      387.60      7.62 o 
   5   0   8      435.30      453.04     15.05 o 
   6   0   8       21.50       16.50      3.13 o 
   7   0   8      802.60      801.68     19.78 o 
   8   0   8       65.66       71.06      7.82 o 
   9   0   8       13.89       22.88     11.74 o 
  10   0   8       12.45       14.42      9.31 o 
   1   1   8      766.13      748.66      6.36 o 
   2   1   8       59.44       59.26      2.17 o 
   3   1   8     6161.21     6376.96     38.55 o 
   4   1   8      130.92      136.54      3.13 o 
   5   1   8      884.20      834.30     10.78 o 
   6   1   8        5.41        6.05      1.87 o 
   7   1   8        1.55        3.10      2.75 o 
   8   1   8       20.65       15.23      3.48 o 
   9   1   8        0.11       -1.54      3.14 o 
  10   1   8       34.63       42.59      6.32 o 
   0   2   8       41.25       54.62      4.26 o 
   1   2   8     1432.26     1422.41     10.35 o 
   2   2   8      603.98      612.81      5.23 o 
   3   2   8       48.28       32.65      1.85 o 
   4   2   8      140.67      131.19      3.24 o 
   5   2   8      117.57      137.97      4.10 o 
   6   2   8      177.36      184.84      5.73 o 
   7   2   8        5.07        1.90      2.98 o 
   8   2   8       33.12       31.28      4.32 o 
   9   2   8        1.58        2.83      4.14 o 
  10   2   8        0.71        0.56      5.92 o 
   1   3   8     2709.54     2719.31     18.53 o 
   2   3   8      661.04      669.90      5.09 o 
   3   3   8     5767.65     5702.70     46.42 o 
   4   3   8      744.15      796.18      8.91 o 
   5   3   8      163.66      155.66      4.41 o 
   6   3   8       16.40       14.92      2.71 o 
   7   3   8      274.00      263.42      7.11 o 
   8   3   8       93.68       90.11      5.96 o 
   9   3   8        8.71       14.06      4.83 o 
  10   3   8       22.98       40.75      6.40 o 
   0   4   8      836.55      821.23     12.38 o 
   1   4   8      224.54      201.07      3.24 o 
   2   4   8      505.66      565.94      5.96 o 
   3   4   8      697.57      829.80      7.92 o 
   4   4   8       30.32       26.96      2.46 o 
   5   4   8      120.68      111.31      4.74 o 
   6   4   8      122.39      139.38      6.43 o 
   7   4   8       44.25       42.41      3.79 o 
   8   4   8       91.48       96.31      7.43 o 
   9   4   8       11.66       11.91      5.15 o 
  10   4   8        4.54       11.67      4.81 o 
   1   5   8     2966.45     2968.00     22.87 o 
   2   5   8      146.01      127.44      2.41 o 
   3   5   8     1062.22      993.54      9.25 o 
   4   5   8      607.65      638.55     27.58 o 
   5   5   8      277.40      300.57     11.01 o 
   6   5   8      171.57      140.20      6.56 o 
   7   5   8       21.69       21.36      3.13 o 
   8   5   8       31.06       25.55      6.16 o 
   9   5   8        0.00       -4.88      4.88 o 
  10   5   8        5.22        1.55      7.82 o 
   0   6   8      664.63      694.65      9.65 o 
   1   6   8     3654.29     3561.99     22.68 o 
   2   6   8     2050.99     2141.61     18.05 o 
   3   6   8      512.75      502.57      6.15 o 
   4   6   8      121.48      140.72      7.90 o 
   5   6   8       29.41       20.16      2.90 o 
   6   6   8       37.17       52.26      4.39 o 
   7   6   8      110.06       99.96      7.21 o 
   8   6   8       63.77       69.33      8.90 o 
   9   6   8      109.66      111.95     10.78 o 
   1   7   8      694.20      688.29      5.90 o 
   2   7   8      105.57      118.90      3.02 o 
   3   7   8        4.10        2.47      1.34 o 
   4   7   8      150.90      142.22      4.42 o 
   5   7   8      187.32      198.34      6.25 o 
   6   7   8       58.64       54.52      6.82 o 
   7   7   8       12.70        6.09      3.91 o 
   8   7   8        0.15        4.16      6.56 o 
   9   7   8        9.46       -3.64      6.44 o 
   0   8   8      704.46      718.01     12.70 o 
   1   8   8     1667.58     1645.26     12.36 o 
   2   8   8      170.92      192.05      3.48 o 
   3   8   8      562.08      543.62      8.95 o 
   4   8   8       17.79       14.78      1.88 o 
   5   8   8       47.93       45.92      3.82 o 
   6   8   8      568.11      551.71     24.25 o 
   7   8   8        0.02       -1.23      3.27 o 
   8   8   8        1.22       -3.78      3.78 o 
   9   8   8       16.16        6.53      8.78 o 
   1   9   8      848.05      854.25      7.88 o 
   2   9   8      157.20      165.26      3.17 o 
   3   9   8       74.73       76.94      3.18 o 
   4   9   8       26.91       27.87      2.32 o 
   5   9   8       80.22       79.47      6.60 o 
   6   9   8       15.58       10.33      4.03 o 
   7   9   8        7.84        9.77      4.15 o 
   8   9   8       13.95        5.00      4.47 o 
   9   9   8        1.90        1.82      8.46 o 
   0  10   8      682.41      689.45     10.81 o 
   1  10   8      480.24      499.02      6.43 o 
   2  10   8       47.23       40.29      2.05 o 
   3  10   8      458.71      426.23      5.91 o 
   4  10   8      117.93       97.59      3.86 o 
   5  10   8        5.30        0.01      2.64 o 
   6  10   8        5.66        5.15      3.62 o 
   7  10   8      149.39      133.81      8.68 o 
   8  10   8       35.49       65.48      9.41 o 
   1  11   8     1757.44     1747.50     14.89 o 
   2  11   8      118.08      111.94      4.23 o 
   3  11   8      505.72      515.05      6.78 o 
   4  11   8      171.48      194.35      6.89 o 
   5  11   8      163.77      157.19      7.09 o 
   6  11   8        0.01        2.34      3.49 o 
   7  11   8       43.16       70.12      6.68 o 
   8  11   8       17.48        8.21      4.87 o 
   0  12   8     2345.28     2344.21     26.93 o 
   1  12   8      181.52      181.68      4.77 o 
   2  12   8       11.32       15.15      1.92 o 
   3  12   8      412.36      421.89      7.77 o 
   4  12   8      119.78      137.21      5.49 o 
   5  12   8       18.01       17.77      4.14 o 
   6  12   8        0.95        3.41      3.75 o 
   7  12   8       12.95       18.72      5.39 o 
   8  12   8       11.84       12.27      8.22 o 
   1  13   8       57.90       55.01      3.04 o 
   2  13   8       87.72       76.23      3.86 o 
   3  13   8       49.68       50.06      3.10 o 
   4  13   8       28.20       31.11      3.15 o 
   5  13   8        6.30        9.46      2.59 o 
   6  13   8        2.79        5.86      4.22 o 
   7  13   8        4.79       13.61      4.72 o 
   0  14   8      220.24      245.49      7.41 o 
   1  14   8        0.80       -1.46      1.79 o 
   2  14   8        0.13       -2.02      2.02 o 
   3  14   8      161.90      170.47      5.09 o 
   4  14   8        0.00       -1.54      2.36 o 
   5  14   8       28.15       33.10      3.38 o 
   6  14   8        4.05        3.02      4.28 o 
   7  14   8        1.05        5.15      4.46 o 
   1  15   8       40.83       30.82      2.83 o 
   2  15   8       19.47       13.19      2.84 o 
   3  15   8      101.46      113.95      5.06 o 
   4  15   8        0.46        7.16      2.79 o 
   5  15   8        7.36        7.80      2.96 o 
   6  15   8        0.97        5.45      4.57 o 
   0  16   8      478.37      504.34     13.44 o 
   1  16   8        0.07       -1.61      2.98 o 
   2  16   8       16.59       14.95      2.93 o 
   3  16   8       19.90       14.15      2.92 o 
   4  16   8       16.38       11.39      3.11 o 
   5  16   8       39.65       43.04      4.03 o 
   1  17   8        0.98       -0.11      2.60 o 
   2  17   8       20.22       15.59      3.15 o 
   3  17   8        7.98       12.31      3.51 o 
   4  17   8        1.18        3.22      2.91 o 
   5  17   8       12.08       16.77      3.43 o 
   0  18   8        5.81        0.92      4.42 o 
   1  18   8        0.48       -1.53      2.91 o 
   2  18   8        7.30       14.44      3.63 o 
   3  18   8       31.27       36.62      4.43 o 
   4  18   8       12.84       13.35      6.33 o 
   1  19   8        5.65        2.69      2.97 o 
   2  19   8       42.64       45.94      5.47 o 
   1   1   9     7593.74     7444.49     47.65 o 
   2   1   9     6408.50     6545.89     46.20 o 
   3   1   9     1451.16     1453.34     10.14 o 
   4   1   9      383.32      389.64      4.97 o 
   5   1   9      169.31      167.79      4.51 o 
   6   1   9       67.61       72.56      3.49 o 
   7   1   9      285.76      301.01     10.56 o 
   8   1   9       63.52       73.16      5.86 o 
   9   1   9        3.01        5.71      3.59 o 
  10   1   9        0.45       -0.27      4.22 o 
   0   2   9    10205.08    10330.53    185.88 o 
   1   2   9        7.45       22.22      1.04 o 
   2   2   9     1860.68     1828.00     11.84 o 
   3   2   9        8.37       38.84      1.82 o 
   4   2   9      851.22      800.70      9.68 o 
   5   2   9     1109.74     1047.47     10.35 o 
   6   2   9       22.63       28.38      2.49 o 
   7   2   9       60.08       57.69      4.80 o 
   8   2   9        5.04        4.06      3.12 o 
   9   2   9      110.11      130.73      8.95 o 
  10   2   9        4.77        5.97      4.86 o 
   1   3   9      120.16      140.56      2.33 o 
   2   3   9      118.60      113.88      2.19 o 
   3   3   9      997.36      981.19     10.90 o 
   4   3   9      412.88      397.34      5.70 o 
   5   3   9      935.54      954.08     16.69 o 
   6   3   9        0.03       -1.07      2.06 o 
   7   3   9       59.26       40.26      4.30 o 
   8   3   9        0.17        0.16      2.86 o 
   9   3   9        0.54        3.85      4.43 o 
  10   3   9        4.04        8.38      5.61 o 
   0   4   9      525.69      469.47      8.71 o 
   1   4   9     7162.47     7165.81     55.79 o 
   2   4   9      422.62      394.38      5.16 o 
   3   4   9     1715.91     1770.19     12.74 o 
   4   4   9        0.16        1.75      1.13 o 
   5   4   9      543.25      549.79      9.71 o 
   6   4   9       37.07       29.61      3.13 o 
   7   4   9       29.22       37.75      3.70 o 
   8   4   9       42.06       31.59      5.05 o 
   9   4   9       14.00       14.72      4.98 o 
  10   4   9        1.40        2.73      4.75 o 
   1   5   9     1177.06     1224.56      9.91 o 
   2   5   9      796.26      928.13      7.03 o 
   3   5   9      193.59      194.84      3.62 o 
   4   5   9     1238.47     1321.89     17.44 o 
   5   5   9       59.71       54.44     10.49 o 
   6   5   9       17.35       16.38      3.15 o 
   7   5   9        7.12        9.07      2.73 o 
   8   5   9        1.81        1.67      4.66 o 
   9   5   9        0.01       -5.03      5.03 o 
   0   6   9        4.49        3.71      1.84 o 
   1   6   9     1359.23     1400.72     10.47 o 
   2   6   9      101.68      108.19      2.21 o 
   3   6   9      743.70      767.76      8.15 o 
   4   6   9      675.70      676.70      9.50 o 
   5   6   9      102.16       99.46      4.45 o 
   6   6   9      730.60      754.84     12.90 o 
   7   6   9       37.35       72.29      6.40 o 
   8   6   9        0.13       -4.26      4.26 o 
   9   6   9       32.59       42.55     10.41 o 
   1   7   9      169.01      197.40      2.96 o 
   2   7   9     1012.26     1088.90     10.62 o 
   3   7   9      853.00      797.79      9.36 o 
   4   7   9       32.01       36.09      2.86 o 
   5   7   9      165.14      174.92      5.39 o 
   6   7   9      519.89      512.10     10.71 o 
   7   7   9       28.99       38.00      5.39 o 
   8   7   9       18.87       26.01      6.51 o 
   9   7   9        0.97       -3.86      3.86 o 
   0   8   9      695.35      739.02      9.19 o 
   1   8   9      266.18      265.88      3.57 o 
   2   8   9       82.71       74.75      2.57 o 
   3   8   9      302.00      295.67      8.85 o 
   4   8   9       37.36       39.06      3.51 o 
   5   8   9       40.04       30.89      3.15 o 
   6   8   9      236.65      206.30      8.03 o 
   7   8   9        0.14        3.16      3.45 o 
   8   8   9        1.95       -1.39      4.62 o 
   9   8   9        4.60        3.04      4.60 o 
   1   9   9        4.14        8.81      1.93 o 
   2   9   9      113.07      138.30      3.02 o 
   3   9   9      179.50      180.64      6.15 o 
   4   9   9      178.98      162.97      4.35 o 
   5   9   9        6.70        8.40      3.83 o 
   6   9   9       44.28       47.21      4.56 o 
   7   9   9        2.72       -0.38      2.93 o 
   8   9   9       48.65       67.45      6.92 o 
   9   9   9        1.04        1.69      9.08 o 
   0  10   9       54.88       54.98      3.64 o 
   1  10   9      747.69      774.03      7.72 o 
   2  10   9       55.23       57.96      2.36 o 
   3  10   9      339.66      348.72      6.06 o 
   4  10   9       67.49       82.98      3.67 o 
   5  10   9        0.16        0.37      2.56 o 
   6  10   9       42.05       32.62      4.17 o 
   7  10   9        1.20        6.61      3.29 o 
   8  10   9       22.46       21.11      6.45 o 
   1  11   9     1770.47     1738.58     14.93 o 
   2  11   9      249.94      243.71      4.28 o 
   3  11   9      358.04      345.75      5.17 o 
   4  11   9      513.31      498.60     12.08 o 
   5  11   9        0.84        0.96      2.76 o 
   6  11   9       51.36       61.15      7.21 o 
   7  11   9       42.03       48.76      5.94 o 
   8  11   9        2.28       -3.06      4.07 o 
   0  12   9      982.38     1032.57     15.20 o 
   1  12   9       91.09      103.39      4.41 o 
   2  12   9      178.42      177.71      4.09 o 
   3  12   9       45.06       45.92      3.02 o 
   4  12   9       31.69       36.41      3.11 o 
   5  12   9      109.09       95.13     10.50 o 
   6  12   9        1.35        3.25      3.66 o 
   7  12   9       19.35       17.47      5.17 o 
   8  12   9        3.57        7.46      4.85 o 
   1  13   9       10.23       13.63      1.98 o 
   2  13   9        3.97        3.12      1.88 o 
   3  13   9       16.23       19.50      3.30 o 
   4  13   9       56.44       57.50      3.76 o 
   5  13   9       12.30       14.78      2.76 o 
   6  13   9       22.86       18.36      4.53 o 
   7  13   9        0.04        0.44      4.92 o 
   0  14   9      441.04      478.88     10.17 o 
   1  14   9        2.36        1.16      1.68 o 
   2  14   9        7.51        5.85      2.43 o 
   3  14   9        0.31       -0.86      2.35 o 
   4  14   9        3.64        3.30      2.49 o 
   5  14   9       39.61       36.53      3.54 o 
   6  14   9        0.42        1.36      3.91 o 
   7  14   9       20.12       23.28      5.51 o 
   1  15   9      141.55      133.05      4.70 o 
   2  15   9        2.08        0.78      2.45 o 
   3  15   9      144.98      161.12      6.33 o 
   4  15   9        5.52        5.62      2.70 o 
   5  15   9        1.60        4.79      2.81 o 
   6  15   9        1.67        0.52      4.02 o 
   0  16   9       31.18       31.91      4.35 o 
   1  16   9      108.88       90.27      4.68 o 
   2  16   9        0.00       -2.27      2.27 o 
   3  16   9        0.88        2.83      3.00 o 
   4  16   9        4.67        1.59      2.78 o 
   5  16   9       12.93       21.75      3.45 o 
   1  17   9       66.53       66.46      4.36 o 
   2  17   9        0.63       -2.28      2.74 o 
   3  17   9       30.03       34.47      5.60 o 
   4  17   9        2.62        2.43      2.89 o 
   0  18   9       44.48       56.72      7.39 o 
   1  18   9       10.63       13.05      3.63 o 
   2  18   9       38.97       39.73      7.07 o 
   3  18   9        1.05        4.17      3.34 o 
   1  19   9        1.74        3.10      3.20 o 
   2  19   9        0.01        1.06     11.20 o 
   0   0  10     2827.45     2806.49     35.60 o 
   1   0  10     2716.81     2838.41     28.22 o 
   2   0  10     9559.23     9533.37     84.87 o 
   3   0  10       38.19       38.45      2.09 o 
   4   0  10      295.89      325.28      6.31 o 
   5   0  10      237.25      228.51      7.84 o 
   6   0  10      297.06      292.13      8.32 o 
   7   0  10       23.31       17.87      4.68 o 
   8   0  10      149.82      138.24     10.98 o 
   9   0  10        3.82       -3.78      4.76 o 
  10   0  10       21.86       36.35     10.99 o 
   1   1  10     4923.07     4897.46     32.26 o 
   2   1  10      350.26      323.61      4.09 o 
   3   1  10     1141.06     1253.49     10.12 o 
   4   1  10       99.15      119.74      2.77 o 
   5   1  10      215.89      230.01      5.52 o 
   6   1  10       14.31       13.78      2.13 o 
   7   1  10       43.02       35.82      3.48 o 
   8   1  10       46.24       41.31      4.68 o 
   9   1  10        0.07       -1.12      3.53 o 
  10   1  10        6.15        7.84      5.12 o 
   0   2  10     1605.02     1526.35     20.02 o 
   1   2  10      437.80      441.68      4.76 o 
   2   2  10     7495.92     7340.25     44.10 o 
   3   2  10        0.07        1.22      1.02 o 
   4   2  10       18.97       24.52      2.10 o 
   5   2  10      711.48      706.64      8.91 o 
   6   2  10      325.57      329.38      7.24 o 
   7   2  10        0.35       -2.09      2.09 o 
   8   2  10       59.95       66.53      4.66 o 
   9   2  10        4.38        1.18      3.57 o 
  10   2  10       11.57       18.49      5.49 o 
   1   3  10      157.71      166.10      4.01 o 
   2   3  10     8180.87     8111.42     70.15 o 
   3   3  10      225.77      215.65      3.73 o 
   4   3  10      251.51      256.33      4.63 o 
   5   3  10      831.06      797.26      9.52 o 
   6   3  10      100.54      107.40      5.30 o 
   7   3  10       30.59       38.52      4.24 o 
   8   3  10        7.30        2.06      2.57 o 
   9   3  10       50.92       67.12      7.12 o 
  10   3  10       39.58       41.38      6.60 o 
   0   4  10      308.99      253.63      5.13 o 
   1   4  10      837.49      881.57     10.71 o 
   2   4  10        0.05        2.18      0.79 o 
   3   4  10        6.90        6.34      1.07 o 
   4   4  10       80.04       91.06      2.88 o 
   5   4  10       93.01       82.00      3.95 o 
   6   4  10       86.79       87.36      5.48 o 
   7   4  10      121.40       99.41      5.12 o 
   8   4  10        0.29        0.78      2.59 o 
   9   4  10        0.24        0.53      3.57 o 
  10   4  10       44.14       58.94     11.55 o 
   1   5  10      157.54      149.19      3.30 o 
   2   5  10      371.35      432.37      4.55 o 
   3   5  10       34.14       44.15      1.66 o 
   4   5  10      255.16      240.88     11.50 o 
   5   5  10       39.12       43.50      3.44 o 
   6   5  10       39.74       45.88      3.60 o 
   7   5  10        4.25        4.56      3.03 o 
   8   5  10        9.85        6.82      3.98 o 
   9   5  10       11.75        9.82      4.73 o 
   0   6  10       62.93       90.19      3.58 o 
   1   6  10        5.65       10.23      1.11 o 
   2   6  10       34.19       29.77      2.02 o 
   3   6  10      135.09      155.83      4.53 o 
   4   6  10       46.34       43.98      3.20 o 
   5   6  10      538.17      557.83      9.14 o 
   6   6  10       75.53       74.96      4.39 o 
   7   6  10       83.12      103.04      7.78 o 
   8   6  10        1.20       -1.12      4.57 o 
   9   6  10        6.09        2.08      4.39 o 
   1   7  10      112.45       99.06      2.96 o 
   2   7  10      337.59      331.09      6.21 o 
   3   7  10      197.83      226.48      4.80 o 
   4   7  10      283.39      276.37      5.07 o 
   5   7  10      149.97      163.96      5.33 o 
   6   7  10      166.05      186.70      6.14 o 
   7   7  10        3.19       -0.07      2.83 o 
   8   7  10       45.72       44.55      5.88 o 
   9   7  10        6.51        4.23      4.59 o 
   0   8  10      257.39      231.58      4.89 o 
   1   8  10       89.62      107.85      2.50 o 
   2   8  10      481.38      475.53      6.13 o 
   3   8  10        0.04       -1.61      1.61 o 
   4   8  10      912.34      922.65     10.21 o 
   5   8  10      407.32      383.75      7.90 o 
   6   8  10       74.59       65.64      5.13 o 
   7   8  10       17.15       20.94      6.30 o 
   8   8  10       21.37       26.75      7.27 o 
   9   8  10        0.03       -1.64      4.15 o 
   1   9  10       19.62       22.42      1.50 o 
   2   9  10      229.95      216.83      3.71 o 
   3   9  10       84.12       79.99      2.98 o 
   4   9  10      748.92      720.36      9.08 o 
   5   9  10        7.73       10.24      2.62 o 
   6   9  10      100.10       93.01      5.87 o 
   7   9  10       19.26       16.45      4.02 o 
   8   9  10        0.57       -1.39      4.39 o 
   9   9  10        0.24        4.50      4.52 o 
   0  10  10      753.71      755.73     10.57 o 
   1  10  10      334.46      314.15      4.95 o 
   2  10  10        0.91        1.61      1.33 o 
   3  10  10      125.18      143.67      3.76 o 
   4  10  10       71.23       70.11      3.47 o 
   5  10  10        1.91        1.30      2.66 o 
   6  10  10       27.05       35.25      4.96 o 
   7  10  10        3.39        2.87      3.32 o 
   8  10  10        9.98       10.11      4.91 o 
   1  11  10      155.04      158.28      4.55 o 
   2  11  10       51.01       47.16      2.64 o 
   3  11  10       60.78       51.16      2.78 o 
   4  11  10      154.08      172.70      5.57 o 
   5  11  10        2.99       -4.00      4.59 o 
   6  11  10       22.61       21.78      6.15 o 
   7  11  10        0.52        0.83      3.28 o 
   8  11  10        8.48        4.04      5.57 o 
   0  12  10       78.63       90.37      5.08 o 
   1  12  10        4.17        7.76      1.84 o 
   2  12  10        0.02        2.02      2.17 o 
   3  12  10       23.13       27.64      2.41 o 
   4  12  10      225.05      228.34      5.51 o 
   5  12  10       60.62       62.60      5.13 o 
   6  12  10       48.44       46.44      5.83 o 
   7  12  10        1.08        3.30      4.11 o 
   8  12  10        1.11       -4.79      4.79 o 
   1  13  10       77.24       78.32      3.37 o 
   2  13  10        1.38        5.19      2.50 o 
   3  13  10        2.75        2.79      2.34 o 
   4  13  10       17.79       21.98      2.94 o 
   5  13  10        5.43        8.41      2.66 o 
   6  13  10      124.73      144.61      8.98 o 
   7  13  10        0.71        2.74      4.29 o 
   0  14  10      292.54      317.43      8.38 o 
   1  14  10       70.59       69.70      3.29 o 
   2  14  10       19.20       21.01      2.92 o 
   3  14  10       36.15       37.02      3.38 o 
   4  14  10       26.78       24.97      3.69 o 
   5  14  10        0.47        2.31      2.55 o 
   6  14  10       13.56       19.57      5.07 o 
   7  14  10        0.00        2.01      6.55 o 
   1  15  10      118.03      120.70      4.56 o 
   2  15  10       68.11       61.46      4.52 o 
   3  15  10        0.74       -0.37      2.95 o 
   4  15  10       82.15       76.98      4.81 o 
   5  15  10        0.71        2.36      2.77 o 
   6  15  10        0.15       -2.99      3.96 o 
   0  16  10      273.07      282.35      8.56 o 
   1  16  10        6.09       -1.31      2.54 o 
   2  16  10       79.53       98.19      7.56 o 
   3  16  10        0.94        1.95      4.00 o 
   4  16  10      122.90      120.07      5.49 o 
   5  16  10        3.26        3.94      3.04 o 
   1  17  10        0.15        2.12      2.67 o 
   2  17  10        2.32       -0.91      2.77 o 
   3  17  10        3.49        6.38      3.37 o 
   4  17  10        9.01        2.17      3.53 o 
   0  18  10       72.31       98.82      6.44 o 
   1  18  10        2.73       -2.77      2.77 o 
   2  18  10       24.08       17.41      4.74 o 
   3  18  10        2.52        4.68      3.83 o 
   1  19  10        0.01        1.47      3.59 o 
   1   1  11     4635.95     4746.77     34.78 o 
   2   1  11     1178.63     1250.18     10.27 o 
   3   1  11     1170.10     1192.24      9.31 o 
   4   1  11       26.24       29.79      1.55 o 
   5   1  11      309.33      290.19      6.36 o 
   6   1  11      121.65      131.95      4.41 o 
   7   1  11      191.49      204.53      6.30 o 
   8   1  11        5.38        1.64      2.99 o 
   9   1  11        8.06       12.51      4.36 o 
  10   1  11        6.50        4.89      4.92 o 
   0   2  11     4166.84     4289.81     40.60 o 
   1   2  11     1952.50     1948.89     15.67 o 
   2   2  11     4502.45     4351.47     30.01 o 
   3   2  11      233.48      213.61      3.14 o 
   4   2  11       26.17       30.71      2.33 o 
   5   2  11       56.54       54.72      2.89 o 
   6   2  11       12.51       10.57      2.81 o 
   7   2  11       22.87       30.06      3.43 o 
   8   2  11       71.33       69.24      4.76 o 
   9   2  11       58.51       56.30      5.84 o 
  10   2  11        8.66       15.77      5.51 o 
   1   3  11      377.70      365.26      4.06 o 
   2   3  11      842.09      930.67      9.68 o 
   3   3  11      301.64      316.07      4.07 o 
   4   3  11      499.14      489.75      7.49 o 
   5   3  11      289.97      281.83      5.24 o 
   6   3  11      730.67      696.95     10.86 o 
   7   3  11       56.55       68.34      4.50 o 
   8   3  11        4.01        7.35      2.91 o 
   9   3  11       27.35       42.28      6.33 o 
  10   3  11        0.49        1.07      4.55 o 
   0   4  11     2804.83     2640.72     32.80 o 
   1   4  11     2943.71     2935.71     19.17 o 
   2   4  11      422.51      465.13      6.85 o 
   3   4  11      326.57      275.21      3.75 o 
   4   4  11       71.09       85.90      3.47 o 
   5   4  11      129.96      143.68      4.41 o 
   6   4  11       82.06       75.51      3.94 o 
   7   4  11        6.35        5.65      2.63 o 
   8   4  11      106.15      114.89      5.89 o 
   9   4  11       15.30        7.11      3.96 o 
   1   5  11      213.97      216.80      3.41 o 
   2   5  11      412.96      439.23      5.16 o 
   3   5  11     2045.43     2127.18     15.30 o 
   4   5  11      598.94      568.58      9.40 o 
   5   5  11        9.12        7.30      2.12 o 
   6   5  11      324.61      350.13      9.31 o 
   7   5  11      112.60      134.50      8.58 o 
   8   5  11       21.90       13.52      4.30 o 
   9   5  11        0.67        4.87      4.32 o 
   0   6  11      244.11      247.88      4.72 o 
   1   6  11       88.69       87.85      2.34 o 
   2   6  11        3.66        5.72      1.18 o 
   3   6  11      418.91      420.45      5.05 o 
   4   6  11      101.76      112.44      4.42 o 
   5   6  11       22.09       22.06      2.86 o 
   6   6  11      138.11      140.67      5.49 o 
   7   6  11        7.53       12.82      3.27 o 
   8   6  11        0.93        0.15      3.72 o 
   9   6  11        8.19        5.18      4.48 o 
   1   7  11      182.60      201.72      3.09 o 
   2   7  11      870.05      917.85      9.48 o 
   3   7  11      370.35      363.69      5.19 o 
   4   7  11     2023.35     2021.88     20.09 o 
   5   7  11      712.66      730.04     10.97 o 
   6   7  11       28.20       20.72      3.09 o 
   7   7  11        3.22        0.41      3.31 o 
   8   7  11        3.81        0.61      3.94 o 
   9   7  11        4.85        6.67      4.64 o 
   0   8  11      508.62      531.19      7.72 o 
   1   8  11      191.38      214.41      3.34 o 
   2   8  11      292.48      256.47      5.67 o 
   3   8  11       79.26       83.70      3.56 o 
   4   8  11      123.38      131.00      4.15 o 
   5   8  11       13.76       11.07      2.53 o 
   6   8  11        4.43        6.08      2.91 o 
   7   8  11       10.73        6.54      3.40 o 
   8   8  11       79.48       65.82      7.58 o 
   9   8  11        0.20        0.22      4.34 o 
   1   9  11        7.40        7.17      1.25 o 
   2   9  11      378.11      365.90      5.68 o 
   3   9  11       60.26       52.20      3.00 o 
   4   9  11      525.27      497.76      7.46 o 
   5   9  11      391.75      364.75     10.50 o 
   6   9  11       21.12       10.60      3.33 o 
   7   9  11        0.25       -0.25      3.05 o 
   8   9  11        8.26        8.62      4.38 o 
   0  10  11      213.98      214.11      5.36 o 
   1  10  11      806.19      781.33      8.00 o 
   2  10  11       49.48       45.93      2.51 o 
   3  10  11      110.48      102.49      3.90 o 
   4  10  11      195.64      215.32      5.27 o 
   5  10  11      214.55      230.29      7.60 o 
   6  10  11        7.43        7.20      3.17 o 
   7  10  11        2.22        0.53      3.22 o 
   8  10  11        8.31       11.32      4.79 o 
   1  11  11      114.35      118.00      3.46 o 
   2  11  11      621.59      589.63      8.44 o 
   3  11  11        4.04        3.44      1.78 o 
   4  11  11        1.04       -1.20      1.93 o 
   5  11  11       74.07       82.06      5.62 o 
   6  11  11       19.66       18.57      3.92 o 
   7  11  11        2.71        6.68      3.61 o 
   8  11  11        6.45        3.29      5.61 o 
   0  12  11      394.61      400.12      8.81 o 
   1  12  11      300.10      304.48      5.90 o 
   2  12  11      145.59      152.51      5.31 o 
   3  12  11        2.53        0.19      1.80 o 
   4  12  11       26.91       32.26      2.90 o 
   5  12  11        0.33       -0.39      2.44 o 
   6  12  11      114.94      103.36      8.40 o 
   7  12  11        7.28       15.08      4.88 o 
   1  13  11      102.72      113.26      4.87 o 
   2  13  11       49.08       49.11      3.15 o 
   3  13  11      323.98      331.61      7.07 o 
   4  13  11       36.80       27.71      3.10 o 
   5  13  11        0.51        4.87      2.55 o 
   6  13  11        6.31        4.38      4.15 o 
   7  13  11        6.58        6.94      4.46 o 
   0  14  11       16.87       23.79      3.51 o 
   1  14  11       29.99       27.09      2.48 o 
   2  14  11       45.40       35.59      3.28 o 
   3  14  11       34.12       33.22      3.93 o 
   4  14  11       47.47       37.27      3.51 o 
   5  14  11        6.12        8.22      3.55 o 
   6  14  11       19.29       16.55      8.44 o 
   1  15  11      163.83      155.17      4.97 o 
   2  15  11       86.56       92.95      5.33 o 
   3  15  11        9.59       18.05      3.50 o 
   4  15  11        8.94        4.48      2.74 o 
   5  15  11       39.83       38.49      3.85 o 
   6  15  11        0.61        5.09      3.67 o 
   0  16  11      123.21      109.36      6.27 o 
   1  16  11      112.78      103.60      6.66 o 
   2  16  11       27.56       25.17      3.78 o 
   3  16  11        1.57        3.21      3.12 o 
   4  16  11        0.07       -0.01      3.35 o 
   5  16  11        1.00        4.64      2.99 o 
   1  17  11       13.77        9.61      3.31 o 
   2  17  11        2.23        4.89      3.22 o 
   3  17  11        0.56        1.47      3.19 o 
   4  17  11        2.13        3.58      3.53 o 
   0  18  11        0.02        6.34      3.57 o 
   1  18  11       12.87        9.85      3.78 o 
   2  18  11       15.74       13.24      3.72 o 
   3  18  11        1.07        2.09      3.35 o 
   0   0  12     4386.16     4264.39     49.32 o 
   1   0  12    11696.79    11845.08    105.99 o 
   2   0  12     5639.10     5869.29     53.86 o 
   3   0  12      109.72      128.42      3.17 o 
   4   0  12       10.56        9.86      2.81 o 
   5   0  12        0.12       -2.40      2.40 o 
   6   0  12       54.40       45.49      5.59 o 
   7   0  12        3.25        1.63      3.93 o 
   8   0  12        8.80       28.41      6.27 o 
   9   0  12      113.33      191.08     12.71 o 
  10   0  12       28.28       41.60      7.98 o 
   1   1  12      642.31      668.08      7.08 o 
   2   1  12      607.90      621.47      7.49 o 
   3   1  12      965.61      957.26      9.03 o 
   4   1  12      378.90      363.17      5.32 o 
   5   1  12      607.39      603.52     10.96 o 
   6   1  12      529.92      517.34      7.94 o 
   7   1  12        2.75        0.24      2.51 o 
   8   1  12       35.10       32.04      4.51 o 
   9   1  12       46.89       44.09      5.52 o 
  10   1  12        1.88       -1.00      4.59 o 
   0   2  12      569.55      595.99      8.66 o 
   1   2  12       27.88       21.65      1.23 o 
   2   2  12     1389.33     1455.10     12.39 o 
   3   2  12       66.62       65.81      2.81 o 
   4   2  12        2.79        2.01      1.59 o 
   5   2  12       99.76       92.77      4.10 o 
   6   2  12       46.92       48.57      3.70 o 
   7   2  12       56.83       62.03      4.43 o 
   8   2  12        9.31       18.24      4.04 o 
   9   2  12        0.01        0.97      3.79 o 
  10   2  12        5.19        0.48      4.69 o 
   1   3  12      952.36     1049.33      8.31 o 
   2   3  12     1769.59     1819.70     21.41 o 
   3   3  12       73.11       55.75      2.08 o 
   4   3  12      289.90      301.06      5.94 o 
   5   3  12      506.62      517.98      7.82 o 
   6   3  12      163.16      153.72      8.00 o 
   7   3  12       54.29       61.35      4.37 o 
   8   3  12        0.65       -2.55      2.55 o 
   9   3  12       15.60       11.27      4.95 o 
   0   4  12       40.59       43.00      3.29 o 
   1   4  12      461.20      525.31      5.27 o 
   2   4  12     2741.75     2895.80     23.52 o 
   3   4  12        1.88        0.39      1.03 o 
   4   4  12      103.22      115.27      3.49 o 
   5   4  12       34.59       24.55      2.47 o 
   6   4  12      133.11      113.31      5.09 o 
   7   4  12       60.79       77.18      4.82 o 
   8   4  12        2.99        4.16      2.88 o 
   9   4  12       30.27       55.46      6.86 o 
   1   5  12      785.54      764.03      7.36 o 
   2   5  12      131.90      125.67      3.97 o 
   3   5  12     2581.24     2690.80     21.69 o 
   4   5  12       20.18       27.40      3.16 o 
   5   5  12        9.47        5.39      2.11 o 
   6   5  12        3.41        1.02      2.49 o 
   7   5  12      116.24      140.00      6.76 o 
   8   5  12       49.52       47.67      5.80 o 
   9   5  12        0.27        1.21      5.07 o 
   0   6  12      725.07      734.10      9.89 o 
   1   6  12     1047.39     1009.63      9.17 o 
   2   6  12       44.90       51.81      3.24 o 
   3   6  12      197.55      172.59      3.98 o 
   4   6  12        0.68        1.13      1.63 o 
   5   6  12       58.90       53.37      3.60 o 
   6   6  12       91.48       77.02      4.96 o 
   7   6  12       65.68       55.59      4.98 o 
   8   6  12       15.07       12.91      4.97 o 
   9   6  12       44.85       65.35      7.05 o 
   1   7  12        2.49        0.41      1.26 o 
   2   7  12        4.21        3.82      1.30 o 
   3   7  12      538.77      557.78      7.90 o 
   4   7  12       27.00       27.96      2.37 o 
   5   7  12        7.85        6.82      2.88 o 
   6   7  12       13.63       13.39      2.97 o 
   7   7  12       34.33       27.93      4.81 o 
   8   7  12       21.71       10.47      4.54 o 
   9   7  12        4.62        1.61      4.46 o 
   0   8  12       74.68       67.57      4.19 o 
   1   8  12      675.57      641.47      6.17 o 
   2   8  12       47.40       44.41      3.98 o 
   3   8  12       31.58       34.53      2.39 o 
   4   8  12      140.92      143.92      4.30 o 
   5   8  12      334.94      314.28      7.30 o 
   6   8  12       13.25        7.69      3.01 o 
   7   8  12      179.66      192.00      9.03 o 
   8   8  12        7.22        1.93      4.52 o 
   9   8  12        1.37        1.69      5.95 o 
   1   9  12        0.29        0.83      1.13 o 
   2   9  12       68.93       75.18      3.09 o 
   3   9  12       43.66       43.86      2.74 o 
   4   9  12        0.00       -1.73      1.73 o 
   5   9  12       11.44       10.45      2.67 o 
   6   9  12       86.12       81.68      5.65 o 
   7   9  12       58.39       64.68      9.91 o 
   8   9  12       28.34       30.68      7.03 o 
   0  10  12     1916.24     1918.23     19.66 o 
   1  10  12     1099.52     1126.94     10.22 o 
   2  10  12      110.70      112.76      3.54 o 
   3  10  12       75.97       72.62      3.46 o 
   4  10  12      309.86      272.12      5.77 o 
   5  10  12        2.81        2.87      3.53 o 
   6  10  12       26.56       27.05      4.39 o 
   7  10  12       96.81      108.39      8.21 o 
   8  10  12        1.64        2.36      4.25 o 
   1  11  12        3.57        0.57      1.57 o 
   2  11  12       38.80       37.33      2.72 o 
   3  11  12      505.77      541.26      9.23 o 
   4  11  12      229.35      224.53      5.59 o 
   5  11  12       97.24      114.66      6.38 o 
   6  11  12       24.89       28.79      4.32 o 
   7  11  12        4.33        9.16      3.93 o 
   8  11  12       12.66       13.29      4.83 o 
   0  12  12       39.55       47.03      5.04 o 
   1  12  12       33.20       37.76      2.39 o 
   2  12  12      202.68      195.55      5.62 o 
   3  12  12      170.63      164.21      4.99 o 
   4  12  12        1.53        0.13      2.15 o 
   5  12  12      124.17      122.96      5.48 o 
   6  12  12       28.29       25.84      4.24 o 
   7  12  12       13.65       13.07      4.22 o 
   1  13  12        3.41       -0.78      1.80 o 
   2  13  12        1.78        3.52      2.32 o 
   3  13  12        7.47        4.75      2.52 o 
   4  13  12       25.44       35.27      3.11 o 
   5  13  12       79.28       89.03      4.30 o 
   6  13  12      123.70      113.33      8.26 o 
   7  13  12        3.06        1.28      4.44 o 
   0  14  12        7.48        8.05      3.04 o 
   1  14  12       58.29       52.76      3.15 o 
   2  14  12        0.00       -1.92      2.21 o 
   3  14  12        6.95        3.39      3.20 o 
   4  14  12       59.05       57.69      4.04 o 
   5  14  12        0.00       -1.04      2.59 o 
   6  14  12        0.20        0.05      4.20 o 
   1  15  12       43.88       42.47      2.83 o 
   2  15  12       28.20       36.38      3.97 o 
   3  15  12       14.71       21.57      3.65 o 
   4  15  12        6.16       12.50      3.52 o 
   5  15  12        0.55        3.87      2.85 o 
   6  15  12        0.31       -3.87      3.87 o 
   0  16  12        6.56       11.42      3.51 o 
   1  16  12      222.00      245.85      7.53 o 
   2  16  12       20.06       17.97      3.60 o 
   3  16  12       13.32        6.63      3.19 o 
   4  16  12       11.07       16.17      3.87 o 
   5  16  12        1.02        1.71      3.02 o 
   1  17  12       25.17       31.38      5.35 o 
   2  17  12        3.87       -0.14      3.10 o 
   3  17  12        0.06       -0.36      3.18 o 
   4  17  12        0.68       -1.89      3.24 o 
   0  18  12       26.82       24.69      9.16 o 
   1  18  12        4.53       12.57      3.55 o 
   2  18  12       14.07       18.41      3.88 o 
   3  18  12       10.69       10.53      6.29 o 
   1   1  13       26.04       24.53      2.47 o 
   2   1  13      652.29      742.36     11.16 o 
   3   1  13      436.84      429.18      5.46 o 
   4   1  13     1232.68     1195.46     11.87 o 
   5   1  13        6.21        6.73      1.85 o 
   6   1  13      189.28      200.97      5.15 o 
   7   1  13       66.49       53.81      4.12 o 
   8   1  13       38.97       57.41      5.35 o 
   9   1  13       26.12       34.79      5.21 o 
   0   2  13     1384.56     1199.98     14.43 o 
   1   2  13       12.03        2.64      0.93 o 
   2   2  13      563.91      633.90      7.18 o 
   3   2  13       29.14       37.04      1.98 o 
   4   2  13       35.91       38.59      2.87 o 
   5   2  13      268.41      275.13      5.58 o 
   6   2  13       77.61       56.26      4.33 o 
   7   2  13      140.24      154.82      7.12 o 
   8   2  13       76.83       67.63      5.72 o 
   9   2  13       66.89       79.71      7.93 o 
   1   3  13     1912.24     2022.60     15.13 o 
   2   3  13      191.89      182.01      5.47 o 
   3   3  13        0.82        0.67      1.19 o 
   4   3  13     1513.63     1576.87     17.06 o 
   5   3  13      660.92      670.99     10.38 o 
   6   3  13        0.06       -1.81      2.05 o 
   7   3  13        5.24       -0.53      2.51 o 
   8   3  13        0.33       -1.72      2.69 o 
   9   3  13        0.68       -2.22      4.21 o 
   0   4  13     1202.16     1160.56     17.56 o 
   1   4  13     2088.32     2121.29     14.87 o 
   2   4  13     4154.98     4289.86     33.14 o 
   3   4  13      500.30      522.91      6.44 o 
   4   4  13       99.92      111.24      5.45 o 
   5   4  13      704.94      685.07     17.01 o 
   6   4  13        0.90       -1.99      1.99 o 
   7   4  13        0.92        2.65      2.64 o 
   8   4  13       74.49       82.01      5.34 o 
   9   4  13        1.70       -2.26      4.34 o 
   1   5  13       47.94       51.53      2.06 o 
   2   5  13      316.93      309.12      4.41 o 
   3   5  13       14.70       16.99      1.71 o 
   4   5  13       36.79       26.03      2.08 o 
   5   5  13       38.22       36.65      4.52 o 
   6   5  13        0.93       -0.71      2.44 o 
   7   5  13      126.26      136.10      6.71 o 
   8   5  13        2.63        4.03      4.50 o 
   9   5  13        1.90        4.00      4.45 o 
   0   6  13     3239.26     3444.30     34.00 o 
   1   6  13      252.70      237.60      3.90 o 
   2   6  13        3.21        0.87      0.83 o 
   3   6  13      146.48      122.13      3.57 o 
   4   6  13      651.65      623.23     11.88 o 
   5   6  13      165.53      181.43      5.61 o 
   6   6  13        3.04        6.34      2.90 o 
   7   6  13       11.47       11.75      3.51 o 
   8   6  13        2.01        3.93      4.00 o 
   9   6  13       33.15       49.56     12.15 o 
   1   7  13       55.00       49.51      2.18 o 
   2   7  13        2.45        1.61      1.30 o 
   3   7  13        5.25        8.94      1.77 o 
   4   7  13      720.45      725.37      8.96 o 
   5   7  13       38.84       35.61      3.29 o 
   6   7  13       12.57       17.09      4.82 o 
   7   7  13        1.97        6.23      3.70 o 
   8   7  13        2.71       -2.80      3.73 o 
   9   7  13        5.43        1.34      4.45 o 
   0   8  13      263.82      251.88      5.38 o 
   1   8  13       67.87       71.08      2.56 o 
   2   8  13       74.05       83.55      3.93 o 
   3   8  13       87.90       99.32      3.65 o 
   4   8  13        3.47       -1.40      1.72 o 
   5   8  13       20.23       24.95      3.21 o 
   6   8  13       21.80       24.71      3.35 o 
   7   8  13        5.20        3.47      3.90 o 
   8   8  13        1.93        0.62      4.07 o 
   1   9  13        0.97        0.00      1.22 o 
   2   9  13       10.14       16.05      2.88 o 
   3   9  13       67.66       63.61      3.75 o 
   4   9  13        6.23        9.83      2.15 o 
   5   9  13      184.93      193.96      6.10 o 
   6   9  13        0.02        2.11      2.91 o 
   7   9  13        7.20        9.21      4.32 o 
   8   9  13       15.75       15.07      4.96 o 
   0  10  13      244.13      260.05      6.91 o 
   1  10  13      188.17      185.72      4.02 o 
   2  10  13      904.32      949.66     11.68 o 
   3  10  13      607.52      640.42     11.13 o 
   4  10  13       29.13       23.26      2.58 o 
   5  10  13      191.40      199.10      7.29 o 
   6  10  13        2.22       -1.09      3.27 o 
   7  10  13        4.65        9.64      4.23 o 
   8  10  13        0.82       -1.99      3.94 o 
   1  11  13       12.43       15.26      1.92 o 
   2  11  13       11.76       20.62      2.40 o 
   3  11  13      127.33      125.37      4.49 o 
   4  11  13       42.34       31.14      2.91 o 
   5  11  13       38.45       45.80      4.58 o 
   6  11  13        1.91        2.96      3.23 o 
   7  11  13        0.39        2.41      4.61 o 
   8  11  13        8.06        8.00      5.46 o 
   0  12  13       25.30       38.51      6.81 o 
   1  12  13        0.92       -0.31      1.59 o 
   2  12  13        9.80       14.11      3.32 o 
   3  12  13        0.64        0.38      2.07 o 
   4  12  13       10.02       10.74      2.43 o 
   5  12  13       45.35       45.36      3.88 o 
   6  12  13       59.48       54.86      5.36 o 
   7  12  13       11.66        7.32      7.90 o 
   1  13  13        1.72       -1.78      1.78 o 
   2  13  13      251.32      231.27      5.60 o 
   3  13  13        3.54        3.30      2.22 o 
   4  13  13        1.20        1.76      2.28 o 
   5  13  13        6.85        8.87      2.63 o 
   6  13  13        4.20        3.54      3.70 o 
   7  13  13        0.91       -0.04      4.94 o 
   0  14  13      316.86      354.20      9.06 o 
   1  14  13       87.66       96.71      4.22 o 
   2  14  13       91.48       77.05      5.22 o 
   3  14  13      112.81      106.09      5.90 o 
   4  14  13        4.52        2.29      3.32 o 
   5  14  13       18.53       12.52      3.06 o 
   6  14  13        5.53        0.57      4.34 o 
   1  15  13       33.50       33.99      3.74 o 
   2  15  13      126.57      119.12      6.03 o 
   3  15  13       50.72       52.00      4.55 o 
   4  15  13       26.85       33.05      4.31 o 
   5  15  13       29.79       26.18      4.19 o 
   0  16  13        0.06       -2.96      2.96 o 
   1  16  13        0.08        4.72      2.77 o 
   2  16  13       40.52       37.60      4.17 o 
   3  16  13        0.46        2.61      3.10 o 
   4  16  13       12.97       12.77      3.75 o 
   5  16  13       12.21       18.18      4.26 o 
   1  17  13        1.19        1.81      3.12 o 
   2  17  13        1.30       -0.95      3.08 o 
   3  17  13        0.01       -2.97      2.97 o 
   4  17  13        6.74        6.63      4.83 o 
   0  18  13       40.95       37.40      9.33 o 
   1  18  13       16.57       18.01      3.70 o 
   2  18  13        0.19       -2.22      3.17 o 
   0   0  14       13.46        8.26      2.89 o 
   1   0  14     1289.85     1318.35     16.19 o 
   2   0  14     1632.37     1735.26     24.75 o 
   3   0  14      596.64      544.71     11.69 o 
   4   0  14      181.30      162.77      5.94 o 
   5   0  14       15.22       20.14      3.71 o 
   6   0  14      120.63      117.96      7.12 o 
   7   0  14        2.64        1.44      4.13 o 
   8   0  14       19.71       12.99      5.48 o 
   9   0  14        5.87        4.28      8.58 o 
   1   1  14      106.25      115.97      3.83 o 
   2   1  14     1535.61     1671.85     15.40 o 
   3   1  14      416.68      416.96      5.43 o 
   4   1  14      178.43      171.63      4.62 o 
   5   1  14      189.77      180.03      5.09 o 
   6   1  14        4.89       -0.61      2.07 o 
   7   1  14       20.47       20.64      3.11 o 
   8   1  14       11.42       15.40      3.89 o 
   9   1  14       15.16       13.80      4.47 o 
   0   2  14      249.12      242.02      5.44 o 
   1   2  14     2370.42     2504.57     18.14 o 
   2   2  14     1368.61     1311.19     11.85 o 
   3   2  14      278.11      255.64      4.29 o 
   4   2  14      182.54      195.11      4.86 o 
   5   2  14        0.06       -1.49      2.04 o 
   6   2  14        0.87        1.66      2.12 o 
   7   2  14        9.26        7.44      2.84 o 
   8   2  14       30.66       37.16      4.82 o 
   9   2  14       25.47       17.89      4.54 o 
   1   3  14     1030.28     1038.11      9.11 o 
   2   3  14     2567.98     2766.94     23.04 o 
   3   3  14      386.24      367.05      5.64 o 
   4   3  14     1049.79     1021.67     12.13 o 
   5   3  14      306.98      301.66      7.01 o 
   6   3  14       25.23       45.00      3.69 o 
   7   3  14        2.44        4.98      2.65 o 
   8   3  14        4.75        9.15      3.22 o 
   9   3  14        0.77        6.65      4.64 o 
   0   4  14      380.92      345.49     11.63 o 
   1   4  14       61.51       63.97      2.14 o 
   2   4  14      420.38      449.65      6.67 o 
   3   4  14      180.65      187.83      3.91 o 
   4   4  14       20.64       22.85      2.53 o 
   5   4  14        7.11        6.15      2.43 o 
   6   4  14        2.37        5.05      2.32 o 
   7   4  14        2.34        4.79      2.73 o 
   8   4  14       33.98       39.34      4.27 o 
   9   4  14        1.52       -0.22      5.44 o 
   1   5  14      221.68      215.57      3.74 o 
   2   5  14      553.94      552.00      7.54 o 
   3   5  14       72.01       83.65      3.06 o 
   4   5  14        0.17       -1.50      1.50 o 
   5   5  14        7.91        9.68      2.44 o 
   6   5  14      324.56      315.02      9.78 o 
   7   5  14      117.48      118.85      7.34 o 
   8   5  14       59.48       46.65      5.89 o 
   9   5  14       52.37       62.31     13.04 o 
   0   6  14       59.98       57.58      2.93 o 
   1   6  14        6.74        7.85      1.97 o 
   2   6  14      531.12      480.50      7.84 o 
   3   6  14      322.19      299.89      6.06 o 
   4   6  14       98.25       89.66      3.62 o 
   5   6  14       32.91       41.57      3.46 o 
   6   6  14       18.22       29.33      3.81 o 
   7   6  14      162.36      162.30      7.33 o 
   8   6  14       26.06       24.39      4.89 o 
   9   6  14        1.77        6.71      4.47 o 
   1   7  14       17.63       16.19      1.68 o 
   2   7  14       10.26        6.28      2.54 o 
   3   7  14      127.49      138.12      4.62 o 
   4   7  14        0.92        4.55      1.82 o 
   5   7  14       37.36       34.03      3.30 o 
   6   7  14        3.51        0.51      2.77 o 
   7   7  14        2.50        8.28      3.85 o 
   8   7  14       61.86       74.12      7.03 o 
   9   7  14        0.80        0.19      5.42 o 
   0   8  14      816.10      843.21     10.85 o 
   1   8  14       12.56       14.96      1.99 o 
   2   8  14     1257.07     1188.66     15.22 o 
   3   8  14      109.38      107.42      4.60 o 
   4   8  14        3.97        5.47      1.93 o 
   5   8  14       52.41       49.53      4.12 o 
   6   8  14        5.29       -1.81      2.56 o 
   7   8  14        4.85        8.98      4.03 o 
   8   8  14       23.06       16.63      5.64 o 
   1   9  14        0.90        0.43      1.45 o 
   2   9  14      278.51      271.94      6.93 o 
   3   9  14     1070.74     1027.87     12.92 o 
   4   9  14      299.99      278.76      5.84 o 
   5   9  14       65.45       60.72      4.23 o 
   6   9  14       25.11       25.79      4.53 o 
   7   9  14       42.65       37.08      5.83 o 
   8   9  14        0.01       -3.67      3.67 o 
   0  10  14      250.55      273.70      6.33 o 
   1  10  14      493.75      466.09      6.17 o 
   2  10  14       34.87       43.08      3.17 o 
   3  10  14       12.44       24.51      3.02 o 
   4  10  14        7.61        4.05      2.14 o 
   5  10  14       47.57       44.69      4.35 o 
   6  10  14        0.69        1.16      3.11 o 
   7  10  14        9.48       11.97      4.60 o 
   8  10  14        0.00       -1.48      3.93 o 
   1  11  14        0.20       -0.13      1.57 o 
   2  11  14      103.24       91.20      4.27 o 
   3  11  14        7.24        5.61      2.18 o 
   4  11  14      321.94      338.41      8.04 o 
   5  11  14       78.00       85.69      4.68 o 
   6  11  14        5.99        6.41      3.47 o 
   7  11  14        7.70       12.21      4.53 o 
   0  12  14      389.56      389.58      8.94 o 
   1  12  14       55.59       52.68      2.75 o 
   2  12  14        1.17        1.84      2.05 o 
   3  12  14       16.80       14.45      2.50 o 
   4  12  14       37.84       28.01      3.33 o 
   5  12  14       71.97       61.92      4.30 o 
   6  12  14       26.71       30.38      4.65 o 
   7  12  14        0.21        2.95      4.60 o 
   1  13  14       16.45       17.55      2.48 o 
   2  13  14      113.93      130.36      4.65 o 
   3  13  14       43.36       30.94      3.07 o 
   4  13  14        3.39        4.40      2.66 o 
   5  13  14       25.12       22.62      3.04 o 
   6  13  14        1.72       -1.88      3.54 o 
   0  14  14       78.31       90.89      5.52 o 
   1  14  14       16.44       17.12      2.57 o 
   2  14  14        1.01        3.61      2.42 o 
   3  14  14       55.69       63.24      4.75 o 
   4  14  14        6.33       10.54      3.33 o 
   5  14  14        4.53        3.50      3.33 o 
   6  14  14        3.29        1.63      3.50 o 
   1  15  14       31.53       26.40      4.08 o 
   2  15  14        5.86        6.86      3.07 o 
   3  15  14       27.70       19.67      3.74 o 
   4  15  14        7.81        5.11      3.37 o 
   5  15  14       10.53        9.90      3.81 o 
   0  16  14       67.64       55.14     10.57 o 
   1  16  14       34.62       37.97      3.65 o 
   2  16  14        0.19        0.87      3.03 o 
   3  16  14       35.55       39.62      4.43 o 
   4  16  14        8.14        6.25      3.65 o 
   1  17  14        3.92        5.84      3.21 o 
   2  17  14        5.92       -2.94      2.94 o 
   3  17  14        2.43       -2.36      3.16 o 
   1  18  14        0.74        2.73      3.49 o 
   2  18  14        2.55       -3.11      3.11 o 
   1   1  15      302.74      360.94      5.12 o 
   2   1  15      233.67      253.90      4.97 o 
   3   1  15        4.65        5.23      1.81 o 
   4   1  15      887.25      929.22     11.25 o 
   5   1  15        0.10        0.42      2.25 o 
   6   1  15        8.11       10.66      2.42 o 
   7   1  15       86.33      101.92      6.52 o 
   8   1  15       20.39       25.14      4.57 o 
   9   1  15        0.29        3.63      3.75 o 
   0   2  15     1645.28     1756.00     19.94 o 
   1   2  15      280.54      277.55      4.59 o 
   2   2  15       58.25       55.47      2.75 o 
   3   2  15     1416.32     1378.64     12.27 o 
   4   2  15      321.00      300.81      6.05 o 
   5   2  15      213.36      213.97      5.10 o 
   6   2  15        0.99       -2.06      2.06 o 
   7   2  15       67.83       62.99      4.52 o 
   8   2  15        0.12        0.86      3.39 o 
   9   2  15        5.81        7.38      3.99 o 
   1   3  15      792.90      854.00      8.99 o 
   2   3  15      870.86      849.29     13.00 o 
   3   3  15        9.71        5.66      1.65 o 
   4   3  15      117.82      106.04      4.03 o 
   5   3  15       52.55       47.25      3.61 o 
   6   3  15        1.82       -0.91      2.54 o 
   7   3  15        0.00       -2.57      2.57 o 
   8   3  15       29.30       33.66      4.82 o 
   9   3  15       27.78       19.60      4.60 o 
   0   4  15      391.52      380.23      9.02 o 
   1   4  15      175.34      146.47      2.97 o 
   2   4  15      310.40      315.97      5.71 o 
   3   4  15      267.37      274.23      4.93 o 
   4   4  15      110.08      109.24      6.01 o 
   5   4  15      553.72      527.77     14.26 o 
   6   4  15      109.60      100.07      5.14 o 
   7   4  15      117.61      118.10      5.84 o 
   8   4  15        4.07        3.69      3.07 o 
   9   4  15        9.23       15.66      5.47 o 
   1   5  15      167.15      190.15      4.83 o 
   2   5  15      258.73      297.53      6.22 o 
   3   5  15      963.00      985.87     10.55 o 
   4   5  15      103.25       88.55      4.08 o 
   5   5  15        8.20       15.82      3.18 o 
   6   5  15       11.01       19.30      3.44 o 
   7   5  15       71.15       76.19      5.61 o 
   8   5  15        2.02        5.32      3.47 o 
   9   5  15       14.02        6.72      5.98 o 
   0   6  15        0.58        1.92      1.78 o 
   1   6  15      104.80      125.80      3.20 o 
   2   6  15        1.04        3.32      1.82 o 
   3   6  15       38.49       41.44      2.98 o 
   4   6  15      232.87      201.43      5.61 o 
   5   6  15      339.80      343.74      8.70 o 
   6   6  15       49.94       53.88      4.84 o 
   7   6  15        1.71        2.75      3.09 o 
   8   6  15       16.15       14.75      4.86 o 
   9   6  15       77.14      103.09      8.21 o 
   1   7  15      163.25      166.88      4.11 o 
   2   7  15     1070.30     1079.18     16.68 o 
   3   7  15      225.00      226.56      5.60 o 
   4   7  15      139.16      117.55      4.76 o 
   5   7  15      355.24      361.32      8.26 o 
   6   7  15        1.72       -1.07      2.66 o 
   7   7  15       10.64       10.70      4.21 o 
   8   7  15        7.65       12.51      4.52 o 
   0   8  15        3.31        7.55      2.84 o 
   1   8  15        1.54       -1.16      1.16 o 
   2   8  15        4.58        6.25      2.41 o 
   3   8  15      171.30      167.49      5.10 o 
   4   8  15        5.02       -1.37      2.43 o 
   5   8  15       26.38       19.36      3.05 o 
   6   8  15        1.34       -2.04      2.71 o 
   7   8  15       12.04        9.09      4.15 o 
   8   8  15        0.00        4.97      4.33 o 
   1   9  15      706.49      737.28      7.89 o 
   2   9  15      137.92      145.45      6.16 o 
   3   9  15       43.67       44.07      3.38 o 
   4   9  15        2.75        3.78      2.36 o 
   5   9  15      175.15      170.57      5.96 o 
   6   9  15       23.55       14.97      4.15 o 
   7   9  15       93.07       95.48      7.77 o 
   8   9  15        2.65        5.65      4.48 o 
   0  10  15      527.54      578.84      9.27 o 
   1  10  15       49.53       48.16      3.28 o 
   2  10  15       10.10       13.54      2.47 o 
   3  10  15        1.99        2.97      2.20 o 
   4  10  15       65.35       59.57      4.09 o 
   5  10  15       21.60       16.13      3.08 o 
   6  10  15        3.65        5.87      3.92 o 
   7  10  15       12.37       15.88      4.92 o 
   8  10  15        3.13        3.16      4.34 o 
   1  11  15       54.89       75.20      3.28 o 
   2  11  15      101.40      101.83      4.51 o 
   3  11  15      404.09      417.07      7.28 o 
   4  11  15      169.71      165.11      5.98 o 
   5  11  15       17.90       18.24      3.03 o 
   6  11  15       39.03       33.98      5.34 o 
   7  11  15        0.02       -1.74      3.80 o 
   0  12  15       33.44       30.74      3.64 o 
   1  12  15      516.92      555.02      9.80 o 
   2  12  15        8.68       12.71      2.46 o 
   3  12  15      121.49      130.18      4.90 o 
   4  12  15        4.19        5.09      2.69 o 
   5  12  15       31.67       37.45      3.79 o 
   6  12  15       21.66       22.05      4.39 o 
   7  12  15       14.08       18.95      5.26 o 
   1  13  15      135.43      148.29      4.80 o 
   2  13  15       80.73       91.21      4.21 o 
   3  13  15       55.56       55.31      3.65 o 
   4  13  15        1.17        0.38      2.65 o 
   5  13  15        0.98        2.10      3.27 o 
   6  13  15       19.68       20.06      4.46 o 
   0  14  15        1.06       -1.77      2.72 o 
   1  14  15       58.37       61.83      3.61 o 
   2  14  15        1.12       -1.78      2.34 o 
   3  14  15       12.99       11.43      2.98 o 
   4  14  15       20.11       15.33      3.54 o 
   5  14  15        1.14        5.54      3.14 o 
   6  14  15        9.09       15.13      4.76 o 
   1  15  15       13.05       17.97      3.32 o 
   2  15  15        5.17        7.96      2.80 o 
   3  15  15        3.19        6.03      3.23 o 
   4  15  15       16.21       15.91      4.44 o 
   5  15  15       23.42       22.37      4.29 o 
   0  16  15       56.00       60.23      5.90 o 
   1  16  15        9.10       11.44      2.98 o 
   2  16  15       16.32       10.28      3.43 o 
   3  16  15        0.12       -0.17      3.18 o 
   4  16  15        0.61       -3.32      3.32 o 
   1  17  15        6.09       11.12      5.14 o 
   2  17  15       13.48       12.43      3.86 o 
   3  17  15        3.61       11.74      3.68 o 
   1  18  15       14.13       15.38      4.24 o 
   0   0  16     3509.79     3539.31     62.74 o 
   1   0  16      798.40      729.41     11.20 o 
   2   0  16      801.61      834.45     12.75 o 
   3   0  16       50.15       62.01     14.61 o 
   4   0  16       98.82       95.21      6.74 o 
   5   0  16     2661.38     2513.81     30.65 o 
   6   0  16       15.92        6.61      2.98 o 
   7   0  16      134.10      158.32     11.24 o 
   8   0  16      177.90      218.12     12.65 o 
   9   0  16        9.85       13.78     10.74 o 
   1   1  16       83.21       93.16      3.91 o 
   2   1  16       14.82       16.16      1.88 o 
   3   1  16      417.94      418.92      9.83 o 
   4   1  16     1567.01     1572.38     15.54 o 
   5   1  16       96.29      107.21      5.67 o 
   6   1  16        2.56       -1.99      1.99 o 
   7   1  16        0.00        0.34      3.07 o 
   8   1  16       22.13       24.07      4.63 o 
   9   1  16        6.44        0.86      4.46 o 
   0   2  16       21.23       22.61      2.46 o 
   1   2  16     1761.29     1806.19     15.97 o 
   2   2  16      149.94      164.57      4.21 o 
   3   2  16      109.63      117.68      3.97 o 
   4   2  16      642.18      613.21      8.90 o 
   5   2  16        2.19        0.42      2.54 o 
   6   2  16        0.88       -1.34      2.18 o 
   7   2  16      191.79      189.33      6.61 o 
   8   2  16        0.56       -3.30      3.30 o 
   9   2  16        0.01        1.39      3.73 o 
   1   3  16       76.82       97.56      5.10 o 
   2   3  16      221.38      222.07      7.50 o 
   3   3  16      140.97      133.42      4.34 o 
   4   3  16      961.83      934.27     13.16 o 
   5   3  16      100.89      109.85      5.60 o 
   6   3  16       21.36       21.87      3.08 o 
   7   3  16       69.56       72.76      5.77 o 
   8   3  16      131.03      149.33      8.22 o 
   9   3  16        1.30        3.42      3.99 o 
   0   4  16      427.38      413.77      9.70 o 
   1   4  16      505.23      538.14      6.20 o 
   2   4  16      491.65      500.30      7.46 o 
   3   4  16      788.57      781.00      8.74 o 
   4   4  16       40.61       47.71      3.98 o 
   5   4  16      445.97      424.27      8.49 o 
   6   4  16       15.50       21.03      3.11 o 
   7   4  16       28.29       33.79      4.27 o 
   8   4  16        4.59        8.12      3.74 o 
   9   4  16        3.57        4.93      4.69 o 
   1   5  16      133.97      141.32      3.35 o 
   2   5  16      485.26      512.82      7.68 o 
   3   5  16      533.63      522.59      8.11 o 
   4   5  16       23.43       17.76      2.55 o 
   5   5  16        7.17        5.03      2.78 o 
   6   5  16      214.53      218.38      7.50 o 
   7   5  16       17.05       17.45      3.78 o 
   8   5  16        6.66        9.20      3.77 o 
   9   5  16        7.45       12.71      6.62 o 
   0   6  16       15.20        6.17      2.04 o 
   1   6  16       38.73       35.32      2.09 o 
   2   6  16      253.66      237.26      5.29 o 
   3   6  16       20.06       25.99      2.61 o 
   4   6  16      155.42      147.51      6.84 o 
   5   6  16       24.81       25.55      3.63 o 
   6   6  16       13.22       13.02      3.11 o 
   7   6  16       12.38       17.12      4.22 o 
   8   6  16       65.85       49.76      6.35 o 
   9   6  16        5.89        0.21      8.21 o 
   1   7  16        8.52        5.04      1.66 o 
   2   7  16      128.62      138.36      6.67 o 
   3   7  16      185.77      212.34      6.62 o 
   4   7  16       63.41       54.01      3.71 o 
   5   7  16       11.51       14.69      3.28 o 
   6   7  16        1.99        0.58      2.83 o 
   7   7  16       14.69       18.11      4.01 o 
   8   7  16       26.94       22.80      5.16 o 
   0   8  16       35.52       37.93      2.94 o 
   1   8  16      129.44      131.73      3.46 o 
   2   8  16      775.08      803.69     12.33 o 
   3   8  16       10.31        9.50      2.29 o 
   4   8  16        0.03       -1.91      1.91 o 
   5   8  16        1.75       -2.55      2.55 o 
   6   8  16       19.17       13.83      3.46 o 
   7   8  16      101.88      118.61      8.22 o 
   8   8  16        6.01        3.09      4.32 o 
   1   9  16       20.53       22.10      2.24 o 
   2   9  16       24.95       25.33      3.27 o 
   3   9  16        0.53        1.30      2.09 o 
   4   9  16        4.25        1.03      2.18 o 
   5   9  16        3.31        5.22      2.65 o 
   6   9  16       61.86       64.55      7.09 o 
   7   9  16        1.94        9.13      4.28 o 
   8   9  16        0.57        2.57      7.05 o 
   0  10  16     1130.86     1169.77     25.79 o 
   1  10  16       12.74        8.50      1.95 o 
   2  10  16       17.84       13.24      2.52 o 
   3  10  16       41.91       31.15      3.13 o 
   4  10  16       47.57       40.06      4.22 o 
   5  10  16       14.71        8.96      2.84 o 
   6  10  16       28.29       25.41      5.07 o 
   7  10  16        6.58        9.25      4.60 o 
   1  11  16       64.56       75.96      3.33 o 
   2  11  16      130.63      165.75      5.35 o 
   3  11  16       27.55       25.84      2.73 o 
   4  11  16      117.16      101.93      5.65 o 
   5  11  16       16.91        9.43      3.73 o 
   6  11  16       27.25       29.35      5.26 o 
   7  11  16        3.14        6.26      4.57 o 
   0  12  16        7.29        1.81      2.72 o 
   1  12  16      119.10      102.20      4.28 o 
   2  12  16      401.08      381.67      7.04 o 
   3  12  16        8.09        8.73      3.63 o 
   4  12  16       11.72       15.72      2.75 o 
   5  12  16        0.11       -2.56      2.89 o 
   6  12  16        9.63        7.64      4.47 o 
   7  12  16       19.56       14.81      5.32 o 
   1  13  16        4.34        0.42      2.12 o 
   2  13  16        9.20       10.02      2.44 o 
   3  13  16       12.51       12.53      2.63 o 
   4  13  16        8.67        6.12      3.20 o 
   5  13  16        3.18        3.01      2.91 o 
   6  13  16       10.15        6.40      6.43 o 
   0  14  16       16.74       21.88      4.24 o 
   1  14  16       15.65       14.04      3.20 o 
   2  14  16       12.17       16.12      2.93 o 
   3  14  16       12.80       16.25      3.21 o 
   4  14  16       23.84       26.28      3.66 o 
   5  14  16      107.39       99.54      5.69 o 
   1  15  16       51.57       47.96      4.24 o 
   2  15  16        5.97       12.02      3.00 o 
   3  15  16        2.98        0.25      3.02 o 
   4  15  16        0.00        4.47      3.38 o 
   5  15  16       26.53       22.33      4.28 o 
   0  16  16       38.91       47.34      5.50 o 
   1  16  16       47.01       62.28      4.75 o 
   2  16  16       19.09       10.62      3.51 o 
   3  16  16        8.10        7.76      3.60 o 
   4  16  16        9.79        9.15      3.79 o 
   1  17  16        1.63       -1.39      3.69 o 
   2  17  16        5.62        1.37      4.60 o 
   3  17  16        0.18       -5.04      5.04 o 
   1   1  17      741.76      784.89      9.40 o 
   2   1  17      518.56      528.64      9.86 o 
   3   1  17      282.57      285.53      6.48 o 
   4   1  17     1386.70     1425.19     14.20 o 
   5   1  17       45.41       39.23      3.02 o 
   6   1  17       18.03       18.55      3.01 o 
   7   1  17       27.97       23.59      4.12 o 
   8   1  17       24.85       30.36      4.89 o 
   9   1  17        2.43       -1.32      4.77 o 
   0   2  17      274.19      262.09      6.19 o 
   1   2  17       88.11       88.01      5.28 o 
   2   2  17      306.13      281.82      7.08 o 
   3   2  17        0.08       -1.40      1.40 o 
   4   2  17       31.55       25.28      2.53 o 
   5   2  17       39.95       53.67      3.94 o 
   6   2  17        0.24       -2.08      2.08 o 
   7   2  17       23.07       27.61      3.53 o 
   8   2  17        9.20        8.46      4.13 o 
   9   2  17        0.00        0.54      3.78 o 
   1   3  17      163.15      156.24      3.23 o 
   2   3  17     1103.00     1152.83     14.02 o 
   3   3  17      525.34      525.79      8.06 o 
   4   3  17      156.73      166.83      4.62 o 
   5   3  17       32.68       43.74      4.80 o 
   6   3  17        7.59        7.30      3.33 o 
   7   3  17       17.57       14.16      3.19 o 
   8   3  17       12.46       24.03      4.75 o 
   9   3  17        0.11       -2.22      3.59 o 
   0   4  17     2102.03     2202.19     30.12 o 
   1   4  17      435.75      447.05      5.66 o 
   2   4  17     1541.53     1526.12     15.43 o 
   3   4  17       64.61       70.11      3.16 o 
   4   4  17       43.77       45.45      3.89 o 
   5   4  17      106.44      110.60      5.85 o 
   6   4  17        0.25       -1.81      2.31 o 
   7   4  17       14.62       18.44      3.37 o 
   8   4  17       29.53       39.46      4.43 o 
   9   4  17        1.65        2.32      5.66 o 
   1   5  17     1395.86     1459.89     14.19 o 
   2   5  17      434.67      415.46      6.99 o 
   3   5  17       27.80       17.48      2.83 o 
   4   5  17      327.87      338.10      8.32 o 
   5   5  17       57.55       54.41      4.49 o 
   6   5  17        0.01       -2.63      2.63 o 
   7   5  17        9.43       10.20      3.56 o 
   8   5  17        5.04        7.50      3.77 o 
   9   5  17        1.57       -4.34      5.72 o 
   0   6  17      905.14      967.34     13.46 o 
   1   6  17        0.62       -0.28      1.53 o 
   2   6  17      350.11      348.14      6.55 o 
   3   6  17       10.82        6.01      2.00 o 
   4   6  17       58.69       64.69      4.55 o 
   5   6  17       22.84       17.17      3.36 o 
   6   6  17       22.54       19.72      3.64 o 
   7   6  17       39.00       39.55      7.97 o 
   8   6  17       19.90       17.61      4.94 o 
   1   7  17        5.83        9.86      1.74 o 
   2   7  17     1193.04     1199.13     15.75 o 
   3   7  17       32.39       30.02      2.83 o 
   4   7  17      182.08      200.35      5.87 o 
   5   7  17        4.70        3.95      2.89 o 
   6   7  17        7.67        8.53      4.14 o 
   7   7  17       11.84        3.03      3.46 o 
   8   7  17       11.86       12.30      4.96 o 
   0   8  17      730.17      637.62      9.58 o 
   1   8  17        9.67       11.02      1.93 o 
   2   8  17      136.26      116.53      5.37 o 
   3   8  17       24.30       23.56      3.63 o 
   4   8  17        0.03        0.94      2.18 o 
   5   8  17       23.70       13.01      3.18 o 
   6   8  17        6.79        3.62      3.82 o 
   7   8  17       15.60       10.69      4.56 o 
   8   8  17       26.41       26.65      5.58 o 
   1   9  17      221.21      209.79      5.64 o 
   2   9  17       26.06       36.45      3.65 o 
   3   9  17        3.03        2.92      2.15 o 
   4   9  17       53.62       60.58      4.14 o 
   5   9  17       25.36       20.93      3.75 o 
   6   9  17        2.83        3.15      3.10 o 
   7   9  17       18.16       16.06      4.82 o 
   8   9  17        2.25        3.10      4.59 o 
   0  10  17      172.41      168.81     10.61 o 
   1  10  17       60.10       58.62      3.06 o 
   2  10  17        2.80        5.83      2.32 o 
   3  10  17        5.27        5.36      2.36 o 
   4  10  17        3.44       -0.18      2.43 o 
   5  10  17        0.00       -2.04      2.72 o 
   6  10  17       12.06       11.09      4.46 o 
   7  10  17        3.77        6.50      4.45 o 
   1  11  17        3.15        1.44      1.90 o 
   2  11  17      270.01      245.59      6.24 o 
   3  11  17       21.37       18.11      2.71 o 
   4  11  17       11.33       19.29      3.13 o 
   5  11  17        3.08       -0.81      2.88 o 
   6  11  17        4.83        2.44      4.14 o 
   7  11  17        2.96        4.43      4.39 o 
   0  12  17       17.43       11.51      3.62 o 
   1  12  17        0.08        1.46      2.10 o 
   2  12  17        6.67        7.51      2.65 o 
   3  12  17        0.12       -1.05      2.07 o 
   4  12  17        0.03        0.41      2.30 o 
   5  12  17        2.28       -0.47      3.02 o 
   6  12  17        1.47       -2.87      4.09 o 
   1  13  17       73.73       74.11      4.38 o 
   2  13  17       48.70       48.76      3.79 o 
   3  13  17       22.70       22.93      2.96 o 
   4  13  17       37.81       34.94      3.87 o 
   5  13  17        0.38       -1.53      3.77 o 
   6  13  17        2.07       -1.09      4.13 o 
   0  14  17       24.39       40.45      4.98 o 
   1  14  17        5.78        4.73      2.90 o 
   2  14  17       42.10       48.32      3.90 o 
   3  14  17        0.00        0.43      2.79 o 
   4  14  17       30.12       27.08      3.77 o 
   5  14  17       34.49       31.64      4.14 o 
   1  15  17        2.88        6.85      3.37 o 
   2  15  17       15.67       14.50      3.20 o 
   3  15  17        1.03        0.72      3.68 o 
   4  15  17       84.43       76.42      5.74 o 
   0  16  17        7.76        8.60      3.89 o 
   1  16  17        1.51        2.01      3.42 o 
   2  16  17        4.85        0.79      3.28 o 
   3  16  17       21.09       19.93      3.97 o 
   1  17  17        2.34       -2.35      3.42 o 
   2  17  17        0.01        0.03      3.73 o 
   0   0  18       25.13       15.31      4.35 o 
   1   0  18        5.02       -1.67      1.67 o 
   2   0  18      428.71      439.96      9.88 o 
   3   0  18      209.11      215.56      8.19 o 
   4   0  18      388.34      402.02      9.75 o 
   5   0  18      560.34      529.41     11.70 o 
   6   0  18       77.38       69.14      7.68 o 
   7   0  18        6.77       -1.86      5.62 o 
   8   0  18       14.82       16.77     13.23 o 
   9   0  18        0.49       -4.60      4.60 o 
   1   1  18       34.17       31.69      2.35 o 
   2   1  18      655.80      647.08      8.81 o 
   3   1  18      119.92      122.94      4.70 o 
   4   1  18      100.81       98.05      4.03 o 
   5   1  18       66.06       59.75      4.94 o 
   6   1  18       44.37       45.85      3.89 o 
   7   1  18        0.46        1.86      3.18 o 
   8   1  18        0.02       -2.40      3.44 o 
   9   1  18        0.02        1.40      3.69 o 
   0   2  18      252.14      251.78      6.35 o 
   1   2  18       21.05       25.82      2.34 o 
   2   2  18       30.88       35.52      3.04 o 
   3   2  18       47.42       37.58      2.61 o 
   4   2  18       24.32       26.26      2.57 o 
   5   2  18       83.67       74.15      4.44 o 
   6   2  18        1.14       -1.07      2.54 o 
   7   2  18        2.65       -2.44      3.04 o 
   8   2  18        2.91        3.97      3.79 o 
   9   2  18       10.47        7.75      4.10 o 
   1   3  18       70.02       83.51      3.22 o 
   2   3  18      167.82      158.30      6.07 o 
   3   3  18      148.45      143.81      6.34 o 
   4   3  18       23.95       16.90      2.78 o 
   5   3  18       50.70       58.26      4.59 o 
   6   3  18       38.57       40.96      3.86 o 
   7   3  18       35.21       38.10      4.07 o 
   8   3  18       35.46       44.79      5.37 o 
   9   3  18        0.30       -2.51      3.47 o 
   0   4  18       33.34       34.43      5.80 o 
   1   4  18        6.80        5.07      1.61 o 
   2   4  18      226.98      205.47      5.20 o 
   3   4  18       64.52       57.70      3.69 o 
   4   4  18      246.94      239.84      7.14 o 
   5   4  18      566.14      490.07     10.56 o 
   6   4  18        0.07       -0.02      2.39 o 
   7   4  18       28.79       24.07      3.63 o 
   8   4  18        9.79       15.20      4.22 o 
   9   4  18        0.40       11.30      8.60 o 
   1   5  18       73.02       68.68      3.20 o 
   2   5  18        0.04        1.61      1.88 o 
   3   5  18      316.92      300.91      6.33 o 
   4   5  18      149.88      167.31      7.17 o 
   5   5  18      421.32      394.64     10.43 o 
   6   5  18        0.17       -1.72      2.62 o 
   7   5  18        1.65       -1.04      3.02 o 
   8   5  18       64.91       77.23      6.22 o 
   0   6  18       60.58       59.20      3.73 o 
   1   6  18      147.61      158.25      4.01 o 
   2   6  18      135.31      141.91      5.18 o 
   3   6  18       37.25       26.53      2.70 o 
   4   6  18        6.93        9.33      2.86 o 
   5   6  18       10.52        8.91      3.07 o 
   6   6  18      103.49      116.33      6.51 o 
   7   6  18       15.47        7.07      4.40 o 
   8   6  18       37.81       52.77      6.46 o 
   1   7  18        4.26        3.62      1.68 o 
   2   7  18       27.80       27.75      3.26 o 
   3   7  18       94.34      102.91      4.57 o 
   4   7  18       73.11       77.56      5.13 o 
   5   7  18       67.03       67.61      5.09 o 
   6   7  18       11.44        6.19      3.22 o 
   7   7  18        0.06       -3.01      3.01 o 
   8   7  18        0.21       -2.47      4.14 o 
   0   8  18      109.68      125.43      4.65 o 
   1   8  18     1699.99     1726.61     15.35 o 
   2   8  18        6.44        6.89      2.55 o 
   3   8  18       12.50        7.47      2.34 o 
   4   8  18      142.82      123.48      5.40 o 
   5   8  18        0.01       -0.49      2.75 o 
   6   8  18        9.26        2.93      3.16 o 
   7   8  18       13.67        7.90      4.57 o 
   8   8  18       48.79       67.25     11.24 o 
   1   9  18      210.48      242.92      5.02 o 
   2   9  18      189.30      188.42      6.46 o 
   3   9  18      166.79      131.70      6.33 o 
   4   9  18       81.40       85.58      4.78 o 
   5   9  18       39.30       40.20      4.36 o 
   6   9  18        5.26        6.10      3.34 o 
   7   9  18        7.41        8.51      4.45 o 
   0  10  18      275.64      286.19      9.17 o 
   1  10  18       86.77       98.12      3.74 o 
   2  10  18      302.83      344.15      7.25 o 
   3  10  18       27.86       20.54      3.12 o 
   4  10  18       38.64       30.78      3.75 o 
   5  10  18       13.64       11.91      3.40 o 
   6  10  18        3.32       -0.22      3.82 o 
   7  10  18        3.01        3.39      4.22 o 
   1  11  18       88.31       81.76      3.60 o 
   2  11  18       47.82       44.15      3.53 o 
   3  11  18        7.62        5.02      2.31 o 
   4  11  18       95.70      106.09      5.45 o 
   5  11  18       60.83       55.07      6.08 o 
   6  11  18        0.87       -0.51      3.76 o 
   7  11  18        6.23        5.05      4.52 o 
   0  12  18       23.55       14.64      3.79 o 
   1  12  18        1.56        2.37      2.13 o 
   2  12  18      106.65      106.55      5.00 o 
   3  12  18        1.74       -1.54      2.17 o 
   4  12  18        3.94       -0.51      2.47 o 
   5  12  18        0.01        7.43      4.29 o 
   6  12  18        1.91        2.99      4.24 o 
   1  13  18        3.57        8.68      3.20 o 
   2  13  18      149.58      145.86      5.60 o 
   3  13  18       24.55       32.59      3.23 o 
   4  13  18        0.30       -1.02      2.85 o 
   5  13  18       33.46       36.30      4.55 o 
   6  13  18        3.78        1.52      5.79 o 
   0  14  18        8.65        7.23      3.69 o 
   1  14  18       32.77       40.81      5.07 o 
   2  14  18        0.52        0.14      2.53 o 
   3  14  18        2.64        0.96      2.68 o 
   4  14  18        0.07       -0.25      2.90 o 
   5  14  18        3.12       -2.97      2.97 o 
   1  15  18        0.08       -1.16      3.86 o 
   2  15  18        1.74        1.99      3.37 o 
   3  15  18        4.99        5.70      3.46 o 
   4  15  18        9.35        7.73      3.79 o 
   0  16  18        0.17       -3.62      3.62 o 
   1  16  18        0.19       -3.21      3.21 o 
   2  16  18        2.83        0.33      3.49 o 
   3  16  18        2.89        1.37      3.43 o 
   1  17  18       13.77       12.45      4.02 o 
   1   1  19      264.79      290.29      5.71 o 
   2   1  19        9.46        6.73      2.41 o 
   3   1  19        0.24       -1.50      1.50 o 
   4   1  19        3.97        8.53      2.18 o 
   5   1  19      776.57      808.21     10.57 o 
   6   1  19      191.80      196.03      6.51 o 
   7   1  19       18.70       22.44      4.26 o 
   8   1  19       45.59       49.27      5.64 o 
   9   1  19        3.38        2.97      4.07 o 
   0   2  19      738.37      759.72     11.87 o 
   1   2  19      243.85      241.22      7.84 o 
   2   2  19     2278.25     2285.49     23.33 o 
   3   2  19       63.76       57.92      3.15 o 
   4   2  19     1283.15     1262.65     13.41 o 
   5   2  19       34.59       37.81      3.53 o 
   6   2  19       35.84       36.35      3.74 o 
   7   2  19       19.59       17.44      4.05 o 
   8   2  19        4.52        7.97      3.94 o 
   9   2  19       33.72       48.01      6.31 o 
   1   3  19       99.43       99.83      3.53 o 
   2   3  19       28.65       29.74      3.12 o 
   3   3  19      687.27      724.25     10.07 o 
   4   3  19       82.41       73.48      4.31 o 
   5   3  19       41.92       38.59      4.76 o 
   6   3  19        0.05       -0.55      2.48 o 
   7   3  19       10.02        9.10      3.16 o 
   8   3  19       14.26       14.75      4.08 o 
   0   4  19       81.60       88.12      5.53 o 
   1   4  19      563.48      556.93      7.91 o 
   2   4  19      540.93      495.66      8.03 o 
   3   4  19       29.60       25.58      2.64 o 
   4   4  19        1.06        2.73      2.61 o 
   5   4  19      212.10      242.51      9.06 o 
   6   4  19       32.31       27.43      4.01 o 
   7   4  19       71.04       70.71      5.61 o 
   8   4  19       19.99       15.07      5.03 o 
   1   5  19       11.19       14.58      1.99 o 
   2   5  19       77.51       62.91      3.56 o 
   3   5  19        1.69       -2.13      2.13 o 
   4   5  19      197.17      211.66      6.99 o 
   5   5  19       40.48       30.92      6.51 o 
   6   5  19       96.49       92.44      6.07 o 
   7   5  19        0.22       -1.75      3.14 o 
   8   5  19        4.27        3.37      3.73 o 
   0   6  19       37.79       35.77      2.89 o 
   1   6  19      289.92      286.97      5.23 o 
   2   6  19       41.68       45.82      3.78 o 
   3   6  19        0.53       -1.86      1.86 o 
   4   6  19      115.58      117.55      6.09 o 
   5   6  19       21.13       21.62      3.62 o 
   6   6  19        0.53        3.56      2.92 o 
   7   6  19       28.72       33.61      4.97 o 
   8   6  19        8.25        6.54      4.72 o 
   1   7  19       88.59       99.11      3.63 o 
   2   7  19      185.41      173.54      9.34 o 
   3   7  19       28.86       33.38      3.10 o 
   4   7  19       57.92       53.82      4.47 o 
   5   7  19        5.24        8.43      3.16 o 
   6   7  19       46.87       47.30      4.78 o 
   7   7  19        1.75       -2.16      3.37 o 
   8   7  19       38.40       54.31      6.88 o 
   0   8  19       32.57       27.77      4.42 o 
   1   8  19        6.25       12.51      2.06 o 
   2   8  19       16.10       10.69      2.76 o 
   3   8  19        5.61        1.77      2.24 o 
   4   8  19       10.75        7.18      3.04 o 
   5   8  19       40.57       49.95      4.73 o 
   6   8  19        2.97        1.79      3.24 o 
   7   8  19       32.75       28.47      9.17 o 
   8   8  19        5.77        9.55      7.25 o 
   1   9  19      221.34      224.41      4.99 o 
   2   9  19       27.55       31.00      3.61 o 
   3   9  19       49.50       54.90      3.93 o 
   4   9  19       16.52       20.77      3.66 o 
   5   9  19        0.58        2.36      3.10 o 
   6   9  19       91.83       92.45      6.33 o 
   7   9  19        0.58       -1.71      3.76 o 
   0  10  19      150.26      155.53      7.31 o 
   1  10  19       79.07       74.60      3.44 o 
   2  10  19       26.01       23.86      2.99 o 
   3  10  19        1.08        4.80      2.44 o 
   4  10  19       14.04       10.52      2.85 o 
   5  10  19        6.28        0.56      2.98 o 
   6  10  19       29.94       33.66      5.56 o 
   7  10  19        8.91        2.30      4.40 o 
   1  11  19        0.85       -0.95      2.03 o 
   2  11  19       40.46       44.04      3.54 o 
   3  11  19       26.17       29.45      3.02 o 
   4  11  19        1.56       -1.27      2.49 o 
   5  11  19        3.63        4.94      3.45 o 
   6  11  19        0.02       -4.05      4.05 o 
   0  12  19        2.43        2.32      3.21 o 
   1  12  19      242.48      272.35      7.65 o 
   2  12  19      143.04      149.86      5.65 o 
   3  12  19        0.20       -2.18      2.19 o 
   4  12  19        0.90        1.38      2.55 o 
   5  12  19        8.65        5.71      4.25 o 
   6  12  19        8.05        5.33      4.50 o 
   1  13  19       21.99       24.62      3.99 o 
   2  13  19       11.36       11.96      3.45 o 
   3  13  19       41.01       41.28      3.54 o 
   4  13  19       15.47       11.32      3.25 o 
   5  13  19       23.89       16.21      4.03 o 
   0  14  19        0.61        2.84      3.74 o 
   1  14  19        4.29        0.67      3.05 o 
   2  14  19        0.01       -2.52      2.52 o 
   3  14  19        9.63        3.77      2.85 o 
   4  14  19        7.16        4.45      3.19 o 
   5  14  19       26.73       32.54      7.67 o 
   1  15  19        1.38        5.77      3.46 o 
   2  15  19        3.02        6.87      3.25 o 
   3  15  19        4.55       -0.02      3.30 o 
   4  15  19        3.33        2.92      3.62 o 
   0  16  19       27.34       30.84      8.92 o 
   1  16  19       11.10        2.67      3.46 o 
   2  16  19        1.00       -1.73      3.61 o 
   3  16  19        2.08        0.38      3.31 o 
   0   0  20     2249.00     2282.78     46.86 o 
   1   0  20      316.33      320.00      8.91 o 
   2   0  20     1615.92     1509.11     20.37 o 
   3   0  20     1010.58     1033.48     16.43 o 
   4   0  20      266.67      249.80      8.05 o 
   5   0  20      155.02      136.67      8.65 o 
   6   0  20        8.24        5.77      4.85 o 
   7   0  20       64.66       68.12      8.59 o 
   8   0  20       24.49       37.38     10.81 o 
   1   1  20      292.84      293.78      5.04 o 
   2   1  20      555.08      546.10      7.75 o 
   3   1  20       19.26       19.84      2.34 o 
   4   1  20      188.62      186.99      5.19 o 
   5   1  20        0.03        2.57      2.82 o 
   6   1  20        0.15       -2.69      2.69 o 
   7   1  20       12.96        7.29      3.58 o 
   8   1  20       12.67       16.57      4.29 o 
   0   2  20      767.93      790.23     12.98 o 
   1   2  20      213.89      219.47      4.47 o 
   2   2  20        0.13        0.48      1.97 o 
   3   2  20       71.77       71.96      3.46 o 
   4   2  20      410.71      434.32      7.43 o 
   5   2  20       14.14       12.26      2.86 o 
   6   2  20       80.67       83.02      5.16 o 
   7   2  20       12.81       11.87      3.82 o 
   8   2  20        0.19        2.34      3.72 o 
   1   3  20       16.72       21.11      2.65 o 
   2   3  20      791.24      811.71     11.96 o 
   3   3  20      249.27      254.73     10.98 o 
   4   3  20       23.35       18.89      3.19 o 
   5   3  20       53.35       58.09      4.19 o 
   6   3  20       23.46       16.57      3.37 o 
   7   3  20       29.93       29.67      4.67 o 
   8   3  20        0.29       -3.31      3.31 o 
   0   4  20        4.32        4.44      2.89 o 
   1   4  20      376.58      376.00      5.99 o 
   2   4  20       40.59       51.69      3.30 o 
   3   4  20       63.84       60.35      4.34 o 
   4   4  20       12.35       12.20      3.03 o 
   5   4  20      138.75      131.22      8.05 o 
   6   4  20       10.02       12.51      3.40 o 
   7   4  20       38.78       37.08      4.64 o 
   8   4  20       48.12       50.43      6.63 o 
   1   5  20      163.26      185.90      4.47 o 
   2   5  20       60.35       78.76      3.92 o 
   3   5  20        5.00        0.95      2.38 o 
   4   5  20      560.24      569.33     11.27 o 
   5   5  20        0.49        0.55      3.15 o 
   6   5  20       15.14       15.18      3.82 o 
   7   5  20       16.51       14.15      3.94 o 
   8   5  20        4.61        1.97      4.55 o 
   0   6  20      117.91       99.14      8.03 o 
   1   6  20      301.98      305.66      5.51 o 
   2   6  20       26.33       27.38      3.29 o 
   3   6  20        1.66       -2.19      2.19 o 
   4   6  20       79.86       65.18      4.85 o 
   5   6  20        0.01       -1.59      2.66 o 
   6   6  20        5.33        2.63      3.11 o 
   7   6  20        4.24       -3.28      3.28 o 
   8   6  20        3.35        4.24      4.03 o 
   1   7  20       37.97       30.65      2.44 o 
   2   7  20       13.31       18.61      3.48 o 
   3   7  20        2.29        2.29      2.53 o 
   4   7  20        0.91        2.40      2.71 o 
   5   7  20        0.11       -2.78      2.78 o 
   6   7  20        0.97       -3.02      3.02 o 
   7   7  20        4.09        2.94      3.52 o 
   8   7  20        4.24        8.40      5.97 o 
   0   8  20       11.12        8.55      2.69 o 
   1   8  20        2.38        4.92      1.86 o 
   2   8  20        5.98        8.26      2.96 o 
   3   8  20        9.51        2.08      2.24 o 
   4   8  20       18.91       11.83      3.18 o 
   5   8  20      210.42      213.39      7.87 o 
   6   8  20       13.14       16.11      3.94 o 
   7   8  20        0.05        3.10      4.79 o 
   1   9  20      383.60      412.00      6.59 o 
   2   9  20       33.45       32.96      3.72 o 
   3   9  20       24.13       17.28      2.83 o 
   4   9  20       59.93       65.04      5.18 o 
   5   9  20       23.69       22.02      3.99 o 
   6   9  20        0.96        5.71      3.46 o 
   7   9  20        0.04       -3.07      4.15 o 
   0  10  20        4.48        2.52      3.31 o 
   1  10  20       65.17       62.63      3.45 o 
   2  10  20       15.84       18.42      2.90 o 
   3  10  20       37.97       30.60      3.35 o 
   4  10  20       14.38        8.87      3.75 o 
   5  10  20        0.08       -2.42      3.07 o 
   6  10  20       42.51       50.09      6.44 o 
   7  10  20       15.77       14.52      4.95 o 
   1  11  20       49.51       55.47      3.70 o 
   2  11  20      384.52      377.17      7.90 o 
   3  11  20        5.58        8.16      2.47 o 
   4  11  20       19.20       22.69      3.97 o 
   5  11  20        0.95        1.39      3.39 o 
   6  11  20        1.78        5.97      4.65 o 
   0  12  20       48.36       45.51      5.16 o 
   1  12  20       83.65       81.84      5.47 o 
   2  12  20       25.18       23.84      3.52 o 
   3  12  20        3.03        2.28      2.41 o 
   4  12  20        0.89        1.10      2.82 o 
   5  12  20       74.54       83.13      8.95 o 
   6  12  20       40.34       42.71      6.35 o 
   1  13  20       63.00       66.28      5.21 o 
   2  13  20        3.37        2.58      2.81 o 
   3  13  20       15.28       11.04      2.83 o 
   4  13  20        0.46       -1.03      2.88 o 
   5  13  20        2.16        2.81      3.71 o 
   0  14  20        0.29       -1.44      3.54 o 
   1  14  20        5.79        6.85      3.43 o 
   2  14  20       14.86       19.40      3.51 o 
   3  14  20        1.03        0.26      2.88 o 
   4  14  20        0.98       -3.00      3.00 o 
   1  15  20       32.42       37.09      4.77 o 
   2  15  20       21.67        5.59      3.68 o 
   3  15  20        1.75        2.69      3.43 o 
   0  16  20       11.34       15.93      7.85 o 
   1  16  20        5.76        1.16      3.49 o 
   2  16  20       47.63       47.31      5.41 o 
   1   1  21      288.82      310.38      5.35 o 
   2   1  21       72.83       98.06      4.21 o 
   3   1  21       77.65       82.10      5.23 o 
   4   1  21       64.80       59.10      3.45 o 
   5   1  21       60.63       52.42      4.09 o 
   6   1  21        0.14       -2.76      2.98 o 
   7   1  21        1.10       -2.67      3.24 o 
   8   1  21       10.10        6.18      4.05 o 
   0   2  21        0.05        1.82      2.52 o 
   1   2  21       22.60       30.68      2.35 o 
   2   2  21      452.20      466.92      8.79 o 
   3   2  21      303.10      313.18      6.19 o 
   4   2  21        1.82        2.42      1.97 o 
   5   2  21        0.25       -1.93      2.29 o 
   6   2  21      152.52      140.26      7.05 o 
   7   2  21       54.15       47.90      5.41 o 
   8   2  21       21.83       31.87      5.16 o 
   1   3  21       98.00      101.06      3.67 o 
   2   3  21       26.64       25.00      2.70 o 
   3   3  21      191.37      202.31      5.54 o 
   4   3  21       26.84       34.49      3.79 o 
   5   3  21       74.55       83.37      4.95 o 
   6   3  21        3.26        4.73      2.83 o 
   7   3  21       21.86       20.16      4.33 o 
   8   3  21       15.56       12.77      5.27 o 
   0   4  21       89.37      120.33      7.29 o 
   1   4  21      635.77      625.45     10.41 o 
   2   4  21       27.72       34.34      2.94 o 
   3   4  21        6.39        3.01      2.43 o 
   4   4  21       40.16       46.18      4.31 o 
   5   4  21       12.13       11.87      3.23 o 
   6   4  21       29.51       26.69      4.07 o 
   7   4  21       14.64       15.04      3.84 o 
   8   4  21       25.90       33.33      6.10 o 
   1   5  21       67.28       65.83      3.10 o 
   2   5  21      130.48      129.80      4.71 o 
   3   5  21      165.38      154.44      6.15 o 
   4   5  21       29.48       35.11      4.00 o 
   5   5  21        4.25        6.00      3.15 o 
   6   5  21       19.71       17.52      4.86 o 
   7   5  21        1.34        0.09      3.21 o 
   8   5  21       10.59       14.74      5.33 o 
   0   6  21       13.54        6.70      2.59 o 
   1   6  21       23.78       27.57      2.35 o 
   2   6  21      321.10      344.14      8.29 o 
   3   6  21      215.30      206.97      6.92 o 
   4   6  21       14.69       20.11      4.22 o 
   5   6  21       10.55       11.25      3.46 o 
   6   6  21        4.01        0.70      3.85 o 
   7   6  21        0.67        0.67      3.27 o 
   8   6  21        8.46        2.54      4.54 o 
   1   7  21      259.07      266.15      5.85 o 
   2   7  21      106.60       98.83      5.36 o 
   3   7  21       19.34       11.44      3.09 o 
   4   7  21       53.34       57.18      4.81 o 
   5   7  21        0.92        3.29      3.21 o 
   6   7  21       12.19       11.24      3.80 o 
   7   7  21       38.56       40.63      5.62 o 
   0   8  21       26.44       32.32      3.52 o 
   1   8  21      216.35      191.64      5.02 o 
   2   8  21       16.33       14.18      3.89 o 
   3   8  21        1.05       -1.97      2.51 o 
   4   8  21       28.38       34.32      4.19 o 
   5   8  21       39.20       30.61      4.33 o 
   6   8  21       20.20       19.45      4.26 o 
   7   8  21        7.42        7.50      3.95 o 
   1   9  21       28.11       19.11      2.52 o 
   2   9  21       73.60       78.17      4.71 o 
   3   9  21        3.17       -0.45      2.31 o 
   4   9  21      146.83      146.11      7.51 o 
   5   9  21        1.09        7.55      3.51 o 
   6   9  21        9.43        7.18      3.75 o 
   7   9  21       30.34       24.20      5.60 o 
   0  10  21       98.15       82.34      6.50 o 
   1  10  21       29.06       21.61      3.64 o 
   2  10  21        8.05        3.65      2.46 o 
   3  10  21       85.92       93.15      5.94 o 
   4  10  21       27.10       26.34      4.07 o 
   5  10  21       11.92       10.16      3.89 o 
   6  10  21       12.93        6.37      4.25 o 
   1  11  21      113.74      108.88      6.13 o 
   2  11  21       88.47       95.10      5.31 o 
   3  11  21        2.09        5.78      2.46 o 
   4  11  21       10.42       15.56      3.77 o 
   5  11  21        8.87       13.58      3.94 o 
   6  11  21        0.37       -1.46      4.14 o 
   0  12  21       10.86        6.42      5.10 o 
   1  12  21        3.74        7.87      3.26 o 
   2  12  21      104.14       97.15      6.16 o 
   3  12  21        4.84        8.90      2.67 o 
   4  12  21       42.61       39.55      4.06 o 
   5  12  21        1.77       -4.13      4.13 o 
   1  13  21        5.64        6.90      3.48 o 
   2  13  21        9.78       11.05      3.25 o 
   3  13  21        2.05       -1.01      2.61 o 
   4  13  21        1.34        0.36      2.97 o 
   5  13  21        0.21       -3.32      3.32 o 
   0  14  21       46.37       59.83     11.61 o 
   1  14  21       10.37       16.78      3.97 o 
   2  14  21        6.37        6.30      4.34 o 
   3  14  21        3.24        1.60      2.86 o 
   4  14  21        4.93       -0.51      4.24 o 
   1  15  21       11.96        8.89      3.85 o 
   2  15  21       63.70       71.68      5.18 o 
   3  15  21        0.36       -3.22      3.55 o 
   0  16  21        8.71        3.21      6.51 o 
   1  16  21        2.48        8.06      3.98 o 
   0   0  22      186.87      209.54     12.45 o 
   1   0  22      802.12      801.40     17.07 o 
   2   0  22        6.87       16.03      3.29 o 
   3   0  22      393.71      415.98     12.91 o 
   4   0  22       15.97       18.46      3.68 o 
   5   0  22      180.52      151.72     13.75 o 
   6   0  22       75.95       61.83      7.99 o 
   7   0  22       59.94       57.98     11.66 o 
   8   0  22       31.18       39.72      7.89 o 
   1   1  22       82.51       72.74      3.17 o 
   2   1  22      112.84      107.07      4.59 o 
   3   1  22        7.64        8.21      2.15 o 
   4   1  22      155.89      145.97      5.00 o 
   5   1  22       26.22       28.59      3.49 o 
   6   1  22        2.16        1.13      3.25 o 
   7   1  22       18.35       33.84      4.93 o 
   8   1  22        0.82        5.00      4.16 o 
   0   2  22        1.55        0.19      3.06 o 
   1   2  22       16.73       15.75      2.35 o 
   2   2  22        0.10       -1.19      1.99 o 
   3   2  22      134.74      118.62      4.77 o 
   4   2  22       18.35        9.57      2.71 o 
   5   2  22       16.57       11.84      2.96 o 
   6   2  22      119.01      129.92      6.20 o 
   7   2  22       10.97       10.12      5.88 o 
   8   2  22        9.39        3.13      3.96 o 
   1   3  22      322.75      308.41      5.56 o 
   2   3  22        0.12        0.44      1.96 o 
   3   3  22        0.62        1.98      2.05 o 
   4   3  22      119.81       90.95      5.46 o 
   5   3  22      221.69      218.28      7.50 o 
   6   3  22        9.33        6.32      2.93 o 
   7   3  22       52.07       68.00      6.15 o 
   8   3  22        6.97       14.94      4.62 o 
   0   4  22      101.82       95.36      6.83 o 
   1   4  22      245.78      224.87      4.87 o 
   2   4  22      297.24      279.69      6.44 o 
   3   4  22      169.10      145.42      5.95 o 
   4   4  22       71.86       70.54      7.33 o 
   5   4  22      105.88      103.75      6.14 o 
   6   4  22        0.05       -0.21      3.07 o 
   7   4  22       20.20       16.71      4.11 o 
   8   4  22        0.00       -3.51      5.25 o 
   1   5  22       21.32       21.77      2.24 o 
   2   5  22      261.02      265.87      6.38 o 
   3   5  22       14.38       12.78      3.12 o 
   4   5  22       59.69       60.87      4.89 o 
   5   5  22      140.83      139.56      7.00 o 
   6   5  22        5.34        5.09      3.26 o 
   7   5  22        1.64        1.55      3.54 o 
   8   5  22       14.56        6.27      6.50 o 
   0   6  22       34.24       26.82      5.07 o 
   1   6  22        6.93        4.55      1.94 o 
   2   6  22      118.40      128.98      5.71 o 
   3   6  22       20.59       17.88      3.42 o 
   4   6  22      214.45      197.98      7.25 o 
   5   6  22        0.85       -2.58      2.88 o 
   6   6  22      106.57      113.69      6.87 o 
   7   6  22       47.90       44.88      5.78 o 
   1   7  22        6.84       -0.49      2.51 o 
   2   7  22        5.62        0.59      2.48 o 
   3   7  22      241.13      236.34      7.66 o 
   4   7  22        8.91       13.16      3.42 o 
   5   7  22        6.80        4.96      3.19 o 
   6   7  22       12.22       13.77      3.87 o 
   7   7  22        2.77        0.20      3.84 o 
   0   8  22       86.39       79.87      5.44 o 
   1   8  22      133.65      149.47      4.68 o 
   2   8  22       27.74       34.42      4.37 o 
   3   8  22        1.43        0.49      2.66 o 
   4   8  22       77.35       78.38      5.61 o 
   5   8  22      194.57      191.60      8.18 o 
   6   8  22        1.44        6.57      3.57 o 
   7   8  22       27.28       31.87      4.94 o 
   1   9  22       53.53       55.70      3.34 o 
   2   9  22        5.61        4.53      2.46 o 
   3   9  22       36.18       30.01      3.93 o 
   4   9  22       84.63       77.82      7.45 o 
   5   9  22       27.65       23.16      4.17 o 
   6   9  22       26.51       37.13      4.94 o 
   0  10  22        0.62        0.96      3.22 o 
   1  10  22       68.01       86.49      4.42 o 
   2  10  22       34.12       34.52      3.79 o 
   3  10  22        7.35        6.79      3.65 o 
   4  10  22        6.81       11.17      3.57 o 
   5  10  22       16.22       16.96      4.10 o 
   6  10  22        0.03       -1.26      3.94 o 
   1  11  22        0.10       -1.33      3.04 o 
   2  11  22        1.41       -1.83      2.78 o 
   3  11  22       24.20       19.51      3.71 o 
   4  11  22        2.49        0.32      3.16 o 
   5  11  22       40.33       44.59      5.22 o 
   6  11  22        0.12       -3.50      4.27 o 
   0  12  22       41.66       47.36      7.81 o 
   1  12  22        3.07       -1.43      2.94 o 
   2  12  22        4.97       -0.96      3.23 o 
   3  12  22        6.08        5.50      2.62 o 
   4  12  22        0.06        1.67      2.94 o 
   5  12  22        0.00        1.28      4.18 o 
   1  13  22        9.27       14.49      3.91 o 
   2  13  22       18.01       16.58      4.67 o 
   3  13  22        8.73       14.64      3.55 o 
   4  13  22        2.55        1.54      3.05 o 
   0  14  22       44.06       46.36      5.66 o 
   1  14  22       42.07       40.41      4.95 o 
   2  14  22        0.69        0.20      3.07 o 
   3  14  22        0.01       -0.04      3.08 o 
   1  15  22       13.26       13.18      4.09 o 
   2  15  22       25.67       25.84      5.73 o 
   1   1  23      352.28      358.91      6.04 o 
   2   1  23      157.44      148.14      5.08 o 
   3   1  23      423.81      444.69      8.03 o 
   4   1  23      119.37      124.59      6.20 o 
   5   1  23        2.60       -1.27      2.30 o 
   6   1  23       74.74       75.91      6.50 o 
   7   1  23        5.54        7.81      4.86 o 
   8   1  23        7.30        6.61      4.33 o 
   0   2  23      159.16      145.37      9.75 o 
   1   2  23      204.35      200.38      4.69 o 
   2   2  23       95.37      105.13      6.24 o 
   3   2  23       34.31       44.22      3.44 o 
   4   2  23      268.38      254.31      6.98 o 
   5   2  23       19.24       18.52      3.19 o 
   6   2  23        0.80       -0.71      3.20 o 
   7   2  23        3.92        7.12      5.87 o 
   8   2  23       34.77       38.70      5.60 o 
   1   3  23       72.64       70.36      3.36 o 
   2   3  23      150.10      137.85      4.86 o 
   3   3  23       90.30       94.14      4.59 o 
   4   3  23       12.27       19.05      4.83 o 
   5   3  23       29.02       26.38      3.89 o 
   6   3  23       19.36       17.20      3.87 o 
   7   3  23        0.16        0.56      3.95 o 
   8   3  23       18.16       27.59      6.14 o 
   0   4  23        5.10        4.46      3.21 o 
   1   4  23      146.32      178.63      6.69 o 
   2   4  23       69.14       67.04      4.01 o 
   3   4  23        0.42        1.16      2.49 o 
   4   4  23        2.30       -2.23      2.54 o 
   5   4  23        5.34       17.70      3.61 o 
   6   4  23       14.55        5.53      3.40 o 
   7   4  23        9.46        9.84      4.64 o 
   1   5  23       11.65        7.77      2.10 o 
   2   5  23       97.14       94.68      5.33 o 
   3   5  23      130.47      141.92      6.39 o 
   4   5  23       18.47       15.46      3.44 o 
   5   5  23       17.40       15.45      4.32 o 
   6   5  23        1.09       -0.46      3.27 o 
   7   5  23        1.52        0.25      3.56 o 
   0   6  23       17.09       22.55      3.31 o 
   1   6  23        2.18       -1.75      1.75 o 
   2   6  23      162.70      162.22      6.35 o 
   3   6  23       19.73       16.48      3.44 o 
   4   6  23        5.01        2.22      3.02 o 
   5   6  23        0.87        0.59      3.23 o 
   6   6  23       19.49       18.38      4.15 o 
   7   6  23       44.04       47.71      5.51 o 
   1   7  23      125.64      136.40      4.46 o 
   2   7  23        0.51       -0.38      2.53 o 
   3   7  23       11.19        9.69      3.23 o 
   4   7  23       34.38       36.76      4.31 o 
   5   7  23       60.57       69.23      6.33 o 
   6   7  23        1.11       -3.01      3.01 o 
   7   7  23       23.68       26.18      4.73 o 
   0   8  23        4.45        7.62      3.49 o 
   1   8  23      123.09      116.39      4.46 o 
   2   8  23      125.02      124.96      6.28 o 
   3   8  23        0.43       -3.25      4.22 o 
   4   8  23        1.57       -0.55      2.96 o 
   5   8  23       13.41       17.29      4.09 o 
   6   8  23       11.78       10.74      3.97 o 
   7   8  23        1.56        2.84      4.48 o 
   1   9  23        1.99        0.89      2.07 o 
   2   9  23        6.41        4.53      2.81 o 
   3   9  23        6.51        7.47      4.25 o 
   4   9  23        9.32       10.25      4.93 o 
   5   9  23        8.07       10.12      4.18 o 
   6   9  23       18.20       10.53      4.09 o 
   0  10  23        0.04        0.07      3.39 o 
   1  10  23        0.43       -1.91      2.92 o 
   2  10  23       38.24       37.83      3.97 o 
   3  10  23        0.14       -2.81      2.83 o 
   4  10  23       29.80       42.21      5.00 o 
   5  10  23        2.26        7.43      4.39 o 
   6  10  23       22.29       12.41      4.27 o 
   1  11  23        1.51       -2.00      2.86 o 
   2  11  23       11.96       14.01      3.73 o 
   3  11  23        0.62       -1.12      2.60 o 
   4  11  23        1.54        3.23      3.47 o 
   5  11  23       30.93       34.06      4.85 o 
   0  12  23       48.55       68.15      6.02 o 
   1  12  23        0.38       -1.71      3.06 o 
   2  12  23       43.53       42.03      5.13 o 
   3  12  23        0.36       -2.84      2.84 o 
   4  12  23        1.99        5.44      3.12 o 
   5  12  23       19.34       24.84      5.58 o 
   1  13  23       82.47       75.23      6.57 o 
   2  13  23        1.78       -1.06      2.93 o 
   3  13  23       13.24       13.17      4.00 o 
   4  13  23       46.59       50.37      4.76 o 
   0  14  23        5.24       -2.26      5.89 o 
   1  14  23        0.73        4.36      3.56 o 
   2  14  23       15.76        9.45      3.53 o 
   3  14  23        0.09        0.30      3.62 o 
   1  15  23        0.09        1.07      3.41 o 
   0   0  24       41.19       46.47      7.62 o 
   1   0  24     1482.76     1431.97     18.83 o 
   2   0  24       97.18       92.66      8.06 o 
   3   0  24       27.86       28.69      5.15 o 
   4   0  24      365.85      367.70     12.94 o 
   5   0  24        3.05       -0.83      4.39 o 
   6   0  24       50.39       41.98      7.03 o 
   7   0  24       20.96       32.53     16.88 o 
   1   1  24       32.42       31.65      2.78 o 
   2   1  24        0.34        1.65      2.05 o 
   3   1  24      196.03      187.56      5.24 o 
   4   1  24       35.33       37.50      3.21 o 
   5   1  24        9.53       15.18      3.15 o 
   6   1  24        1.99       -3.17      3.17 o 
   7   1  24       15.09       20.45      4.59 o 
   0   2  24      391.90      432.67     16.57 o 
   1   2  24       47.64       44.57      2.78 o 
   2   2  24      168.83      171.82      5.43 o 
   3   2  24        0.30       -1.17      2.08 o 
   4   2  24        8.90        7.13      3.02 o 
   5   2  24        1.18        1.52      2.50 o 
   6   2  24       15.53       14.50      3.94 o 
   7   2  24        0.88        5.76      3.88 o 
   1   3  24        0.31        2.41      1.98 o 
   2   3  24        0.99       -1.10      2.00 o 
   3   3  24        7.27        5.25      2.70 o 
   4   3  24      115.68      116.48      6.24 o 
   5   3  24        1.06       -1.30      2.87 o 
   6   3  24        1.05       -0.52      3.03 o 
   7   3  24       30.30       28.50      5.63 o 
   0   4  24       30.38       22.56      4.39 o 
   1   4  24       73.53       70.31      3.70 o 
   2   4  24       65.12       53.88      3.73 o 
   3   4  24       50.11       47.57      4.30 o 
   4   4  24       68.79       51.70      4.64 o 
   5   4  24      159.95      156.87      7.32 o 
   6   4  24        1.07        4.43      3.27 o 
   7   4  24        1.13       -3.91      4.03 o 
   1   5  24        8.10        6.92      2.12 o 
   2   5  24      127.80      140.42      6.14 o 
   3   5  24        2.52        6.99      2.83 o 
   4   5  24       21.04       22.69      3.76 o 
   5   5  24       63.23       71.50      7.22 o 
   6   5  24        4.99        3.89      3.53 o 
   7   5  24       26.85       28.41      4.92 o 
   0   6  24      406.47      383.31     10.14 o 
   1   6  24       49.10       39.74      3.55 o 
   2   6  24        0.83       -2.16      2.48 o 
   3   6  24        9.52        9.18      3.09 o 
   4   6  24        1.48        2.15      2.97 o 
   5   6  24        3.87        8.96      3.66 o 
   6   6  24       14.74        8.28      3.86 o 
   7   6  24        0.07       -3.47      3.47 o 
   1   7  24        0.20        0.03      2.00 o 
   2   7  24        2.85       11.54      3.54 o 
   3   7  24       51.08       49.02      4.54 o 
   4   7  24       18.21       23.53      3.87 o 
   5   7  24        4.48       11.39      3.79 o 
   6   7  24        9.60        6.87      3.98 o 
   7   7  24        1.24       -2.77      4.20 o 
   0   8  24      150.48      178.16      8.00 o 
   1   8  24       17.79       20.53      2.63 o 
   2   8  24       62.86       67.98      6.27 o 
   3   8  24        0.35       -1.59      2.62 o 
   4   8  24        2.92       -2.88      2.88 o 
   5   8  24       26.81       39.36      4.91 o 
   6   8  24       34.80       31.51      4.93 o 
   1   9  24        3.78        1.78      2.65 o 
   2   9  24      194.19      187.50      6.63 o 
   3   9  24        9.95        2.07      3.03 o 
   4   9  24        5.15        5.45      3.55 o 
   5   9  24       10.92       13.04      4.01 o 
   6   9  24        0.24        4.35      5.05 o 
   0  10  24       45.68       63.03      5.70 o 
   1  10  24        0.07       -3.46      3.46 o 
   2  10  24        3.84       -0.45      2.73 o 
   3  10  24        2.91        9.22      3.84 o 
   4  10  24       10.92        8.52      3.69 o 
   5  10  24        0.15       -0.24      3.45 o 
   1  11  24        1.44        1.91      3.29 o 
   2  11  24        6.45       12.13      3.76 o 
   3  11  24        1.75        1.33      3.10 o 
   4  11  24       42.25       32.27      5.90 o 
   5  11  24       13.54       22.24      4.68 o 
   0  12  24        0.45       -0.32      3.73 o 
   1  12  24       55.20       51.86      6.88 o 
   2  12  24       19.64       21.19      4.19 o 
   3  12  24        1.34       -3.50      3.50 o 
   4  12  24        3.23        4.58      3.27 o 
   1  13  24       26.41       21.99      5.07 o 
   2  13  24       12.24        5.87      3.16 o 
   3  13  24       17.90       13.91      4.31 o 
   0  14  24       13.82       18.09      8.10 o 
   1  14  24        5.92        6.25      3.78 o 
   2  14  24        0.06        0.82      3.17 o 
   1   1  25        2.94        5.83      2.16 o 
   2   1  25        0.40        1.32      2.20 o 
   3   1  25       46.10       48.56      3.80 o 
   4   1  25        8.84        7.24      2.75 o 
   5   1  25       78.25       76.30      6.08 o 
   6   1  25        1.08        6.81      3.56 o 
   7   1  25       16.75       24.32      4.78 o 
   0   2  25       58.21       55.00      6.17 o 
   1   2  25       58.77       56.40      3.33 o 
   2   2  25      145.35      152.41      5.37 o 
   3   2  25        1.42       -0.41      2.24 o 
   4   2  25       20.71        8.77      3.28 o 
   5   2  25        0.00       -2.61      2.61 o 
   6   2  25        6.20       10.45      3.77 o 
   7   2  25        0.10        1.28      3.75 o 
   1   3  25       55.63       54.21      3.34 o 
   2   3  25        8.42        3.46      2.31 o 
   3   3  25       48.02       56.90      4.64 o 
   4   3  25        7.21        7.88      3.80 o 
   5   3  25        0.01       -0.59      3.08 o 
   6   3  25       14.85       11.22      4.60 o 
   7   3  25        0.20       -4.03      4.03 o 
   0   4  25        9.65        2.39      2.62 o 
   1   4  25      429.53      442.12     10.42 o 
   2   4  25        6.29        5.29      2.42 o 
   3   4  25       29.38       29.99      3.76 o 
   4   4  25       65.26       65.16      5.10 o 
   5   4  25       17.40       12.61      4.75 o 
   6   4  25       18.81       23.73      4.25 o 
   7   4  25       33.11       34.36     12.02 o 
   1   5  25      129.68      131.17      4.75 o 
   2   5  25       13.21       12.97      3.76 o 
   3   5  25       10.75        5.44      2.88 o 
   4   5  25        3.85       -0.41      3.70 o 
   5   5  25       92.47       94.13      6.41 o 
   6   5  25        0.02       -0.56      3.37 o 
   7   5  25       14.88       15.99      5.34 o 
   0   6  25       38.23       47.64      4.28 o 
   1   6  25       15.11       21.77      3.58 o 
   2   6  25       87.51       88.79      7.37 o 
   3   6  25        0.85       -0.14      2.67 o 
   4   6  25      122.52      110.08      6.54 o 
   5   6  25        6.66        5.88      3.59 o 
   6   6  25        2.70       -3.13      4.01 o 
   7   6  25        4.73        6.62      8.35 o 
   1   7  25       12.71        7.12      2.82 o 
   2   7  25      105.71       89.14      6.64 o 
   3   7  25       41.42       38.87      4.34 o 
   4   7  25        3.18        3.07      3.38 o 
   5   7  25      193.43      226.27      8.68 o 
   6   7  25        1.01        4.04      3.79 o 
   0   8  25       94.24       90.08      6.48 o 
   1   8  25       82.55       77.00      4.79 o 
   2   8  25       31.03       36.34      4.92 o 
   3   8  25       21.26       19.95      3.84 o 
   4   8  25        1.28       -3.13      3.13 o 
   5   8  25       26.33       18.71      4.28 o 
   6   8  25        4.98        3.89      3.74 o 
   1   9  25        4.62       -1.12      3.54 o 
   2   9  25       22.41       22.26      4.21 o 
   3   9  25       29.18       36.77      5.11 o 
   4   9  25        0.24       -1.75      3.18 o 
   5   9  25        3.08        1.52      3.52 o 
   6   9  25        0.43        5.18      3.95 o 
   0  10  25       26.87       25.52      6.98 o 
   1  10  25        6.22        9.36      3.46 o 
   2  10  25       47.93       46.84      4.35 o 
   3  10  25       56.27       51.41      4.64 o 
   4  10  25       40.59       34.96      4.87 o 
   5  10  25        0.26       -3.17      3.58 o 
   1  11  25        4.12       -1.22      3.19 o 
   2  11  25       14.53       10.09      3.82 o 
   3  11  25       44.09       52.66      4.78 o 
   4  11  25        0.00       -2.85      3.33 o 
   0  12  25        9.45       15.13      4.45 o 
   1  12  25        2.33        3.77      3.52 o 
   2  12  25        9.18        4.14      5.46 o 
   3  12  25        1.17       -2.28      3.43 o 
   4  12  25       27.61       21.47      4.20 o 
   1  13  25        0.72       -1.55      3.40 o 
   2  13  25        0.37       -1.09      3.42 o 
   3  13  25        0.05       -0.81      3.67 o 
   0  14  25       16.98       24.70      8.14 o 
   1  14  25       30.34       39.82      5.07 o 
   0   0  26       13.17       11.06      5.95 o 
   1   0  26       41.66       51.87      4.00 o 
   2   0  26      102.92       85.20      7.23 o 
   3   0  26      333.43      356.15     13.64 o 
   4   0  26      276.83      283.21     18.51 o 
   5   0  26      161.79      174.56     11.43 o 
   6   0  26        0.24       -1.24      4.76 o 
   7   0  26       23.07       46.97      8.15 o 
   1   1  26       17.05       19.83      2.52 o 
   2   1  26        5.80       11.32      2.65 o 
   3   1  26       73.84       89.79      4.87 o 
   4   1  26        0.57       -0.29      2.48 o 
   5   1  26        1.68        5.58      3.39 o 
   6   1  26        6.99        8.95      3.91 o 
   7   1  26        5.38        1.49      4.13 o 
   0   2  26       45.86       47.58      6.27 o 
   1   2  26       44.94       52.20      3.36 o 
   2   2  26       43.30       43.51      4.64 o 
   3   2  26        0.87        1.20      2.38 o 
   4   2  26       17.65       16.99      3.59 o 
   5   2  26       18.69       16.96      3.93 o 
   6   2  26        0.38        3.09      3.45 o 
   7   2  26        1.53       -0.40      3.93 o 
   1   3  26      120.73      123.62      6.20 o 
   2   3  26        0.45        1.84      2.37 o 
   3   3  26       11.47       15.62      3.38 o 
   4   3  26       30.93       22.73      4.32 o 
   5   3  26       45.16       58.73      5.25 o 
   6   3  26       31.12       21.92      5.15 o 
   7   3  26        7.13        6.74      4.62 o 
   0   4  26        7.19        0.36      2.75 o 
   1   4  26      100.11      107.55      4.54 o 
   2   4  26       13.81        7.89      3.36 o 
   3   4  26       20.82       13.16      3.29 o 
   4   4  26        6.65        8.98      3.29 o 
   5   4  26        3.21        5.26      3.48 o 
   6   4  26        4.54        6.45      3.54 o 
   7   4  26        0.00        1.34      5.65 o 
   1   5  26      114.78      118.43      5.99 o 
   2   5  26        9.77       10.85      3.61 o 
   3   5  26       14.69       18.46      3.62 o 
   4   5  26       19.21       12.91      3.56 o 
   5   5  26        2.69        7.63      3.54 o 
   6   5  26        8.94        4.49      3.59 o 
   0   6  26      182.92      187.80      6.96 o 
   1   6  26       13.88       14.28      3.86 o 
   2   6  26       60.10       59.80      5.83 o 
   3   6  26       13.16       16.46      3.68 o 
   4   6  26       77.76       78.32      5.74 o 
   5   6  26       24.58       25.88      6.49 o 
   6   6  26        0.75       -1.09      4.14 o 
   1   7  26        2.17        2.55      3.56 o 
   2   7  26       77.52       91.52      6.74 o 
   3   7  26        0.41       -0.32      3.25 o 
   4   7  26       41.04       46.87      4.98 o 
   5   7  26       11.48       13.71      4.88 o 
   6   7  26        1.01       -3.37      3.54 o 
   0   8  26        0.02        2.67      3.64 o 
   1   8  26       44.67       58.97      4.52 o 
   2   8  26       58.96       61.34      9.35 o 
   3   8  26       17.62       16.83      4.62 o 
   4   8  26        1.48        1.65      3.39 o 
   5   8  26        3.06        5.05      3.78 o 
   6   8  26        1.34       -3.52      3.52 o 
   1   9  26        5.08        3.81      3.41 o 
   2   9  26       23.28       21.95      3.69 o 
   3   9  26       19.07       22.02      4.53 o 
   4   9  26        2.48        3.38      3.64 o 
   5   9  26       15.69       13.15      4.15 o 
   0  10  26        0.08        4.87      3.83 o 
   1  10  26        9.66       11.72      3.93 o 
   2  10  26       37.99       36.35      4.71 o 
   3  10  26        8.12        3.82      3.07 o 
   4  10  26        0.01       -3.64      3.64 o 
   5  10  26        0.15        1.24      3.69 o 
   1  11  26        1.98       -0.11      3.33 o 
   2  11  26        5.89        7.85      3.91 o 
   3  11  26        2.40        3.69      3.25 o 
   4  11  26        1.95        1.77      3.39 o 
   0  12  26        9.48        9.95      6.55 o 
   1  12  26      103.37       99.55      6.61 o 
   2  12  26        0.16        3.37      3.70 o 
   3  12  26        0.83       -0.70      3.67 o 
   1  13  26        0.60       -0.77      3.51 o 
   2  13  26        3.28       -1.47      3.50 o 
   1   1  27       92.11       89.83      9.81 o 
   2   1  27      292.28      300.39      7.36 o 
   3   1  27        9.48       11.42      2.94 o 
   4   1  27        0.15       -0.15      2.74 o 
   5   1  27       15.57       10.79      3.75 o 
   6   1  27        2.61        1.61      3.52 o 
   7   1  27       78.28       75.66      6.93 o 
   0   2  27       24.36       13.51      4.43 o 
   1   2  27       32.82       29.18      3.68 o 
   2   2  27      208.79      206.01      7.20 o 
   3   2  27      297.90      303.43      8.74 o 
   4   2  27        0.16       -1.54      2.92 o 
   5   2  27        6.57        8.54      3.51 o 
   6   2  27        9.34        7.36      4.67 o 
   7   2  27        4.05        9.12      6.37 o 
   1   3  27       22.24       25.01      4.20 o 
   2   3  27        1.04       -2.37      2.37 o 
   3   3  27        1.52        1.18      2.85 o 
   4   3  27       28.93       35.89      4.44 o 
   5   3  27       52.03       69.20      5.70 o 
   6   3  27        3.39       -0.97      4.96 o 
   0   4  27       29.69       36.89      4.09 o 
   1   4  27       56.05       51.83      4.40 o 
   2   4  27       36.27       38.27      4.96 o 
   3   4  27        6.08        2.78      3.02 o 
   4   4  27       24.26       29.49      4.21 o 
   5   4  27        8.43        2.49      3.33 o 
   6   4  27       41.06       32.85      4.82 o 
   1   5  27       42.78       42.99      4.25 o 
   2   5  27       85.84       75.34      6.22 o 
   3   5  27       42.24       40.13      5.13 o 
   4   5  27        0.05       -1.84      3.03 o 
   5   5  27        2.67        4.94      3.50 o 
   6   5  27        3.08        9.98      3.95 o 
   0   6  27       37.05       35.16      4.15 o 
   1   6  27        3.04        5.15      3.55 o 
   2   6  27       83.99       74.53      9.13 o 
   3   6  27        7.56       -0.96      3.31 o 
   4   6  27        4.92       -1.39      3.22 o 
   5   6  27        0.08       -3.02      3.20 o 
   6   6  27       22.82       22.11      4.65 o 
   1   7  27       71.40       76.76      4.97 o 
   2   7  27        5.04        5.05      3.53 o 
   3   7  27       18.35       15.60      4.28 o 
   4   7  27       38.38       31.50      4.71 o 
   5   7  27        0.86       -2.74      3.22 o 
   6   7  27        6.26        8.55      4.16 o 
   0   8  27      133.65      116.12     11.81 o 
   1   8  27        1.13       -0.37      3.26 o 
   2   8  27       18.11       29.35      4.72 o 
   3   8  27        5.70        2.26      3.87 o 
   4   8  27        3.03        0.87      3.48 o 
   5   8  27        0.67        2.70      5.11 o 
   1   9  27       44.42       40.10      4.84 o 
   2   9  27        0.87        0.91      3.03 o 
   3   9  27       19.55       20.82      4.67 o 
   4   9  27        0.01        3.79      3.92 o 
   5   9  27        4.33        2.43      3.84 o 
   0  10  27       23.34       17.93     12.00 o 
   1  10  27       22.63       29.39      7.99 o 
   2  10  27       37.09       35.18      4.72 o 
   3  10  27        3.39       -0.83      3.05 o 
   4  10  27        0.00       -1.03      3.90 o 
   1  11  27       19.11       22.83      4.39 o 
   2  11  27        8.57        9.06      4.05 o 
   3  11  27        7.76        7.13      3.88 o 
   0  12  27       31.06       52.66     10.68 o 
   1  12  27        0.29        7.16      3.81 o 
   2  12  27        8.87        6.89      3.92 o 
   3  12  27        7.30        9.88      7.79 o 
   1  13  27        2.21        1.46      3.74 o 
   0   0  28        1.28       -2.83      5.26 o 
   1   0  28       17.52       20.24      4.80 o 
   2   0  28       17.01       20.44      4.97 o 
   3   0  28       50.87       52.52      6.59 o 
   4   0  28        0.22       -0.68      4.47 o 
   5   0  28       17.84       22.26      6.50 o 
   6   0  28       27.89       33.25      7.13 o 
   1   1  28       20.61       19.07      3.77 o 
   2   1  28       32.09       30.80      3.97 o 
   3   1  28       39.43       34.86      3.71 o 
   4   1  28        1.03        1.38      3.32 o 
   5   1  28       60.25       73.72      6.05 o 
   6   1  28        0.03       -2.95      3.38 o 
   0   2  28       74.57       69.28      7.01 o 
   1   2  28        2.68        2.59      2.79 o 
   2   2  28        4.84        5.48      2.94 o 
   3   2  28       12.42       13.78      3.55 o 
   4   2  28        0.95        1.24      3.10 o 
   5   2  28        6.02        5.76      4.19 o 
   6   2  28        3.91        9.70      4.82 o 
   1   3  28        1.36       -2.53      2.53 o 
   2   3  28       38.00       21.91      4.63 o 
   3   3  28        0.31       -2.61      2.61 o 
   4   3  28       95.72      107.58      8.48 o 
   5   3  28       30.67       36.39      4.71 o 
   6   3  28        0.26        6.14      6.77 o 
   0   4  28       18.93       18.49      3.68 o 
   1   4  28        6.84       12.01      3.31 o 
   2   4  28        0.30       -0.46      3.23 o 
   3   4  28       13.81        7.22      3.61 o 
   4   4  28        3.21        0.97      3.28 o 
   5   4  28       10.20        1.20      3.36 o 
   6   4  28        6.24        3.08      4.62 o 
   1   5  28       27.67       29.47      5.07 o 
   2   5  28        7.35        5.96      3.61 o 
   3   5  28       23.34       13.00      4.32 o 
   4   5  28        1.16       -2.91      2.91 o 
   5   5  28        0.11       -3.16      3.16 o 
   6   5  28        2.60        4.26      3.77 o 
   0   6  28       61.76       52.71      4.72 o 
   1   6  28      169.85      162.01     15.27 o 
   2   6  28       16.04       12.45      3.98 o 
   3   6  28       38.90       33.83      6.14 o 
   4   6  28       10.59        2.59      4.53 o 
   5   6  28        5.68        4.78      3.63 o 
   1   7  28        0.81        2.86      2.93 o 
   2   7  28       53.89       66.18      6.24 o 
   3   7  28        0.68       -3.24      3.24 o 
   4   7  28        1.43       -2.47      3.56 o 
   5   7  28        7.13        5.65      4.89 o 
   0   8  28        1.75        3.68      3.87 o 
   1   8  28      135.08      159.61      7.72 o 
   2   8  28       70.10       79.63      5.35 o 
   3   8  28       16.91        9.16      4.15 o 
   4   8  28       10.72        8.16      4.37 o 
   5   8  28       13.27       13.81      4.12 o 
   1   9  28       61.16       56.21      5.36 o 
   2   9  28        0.14        0.69      3.23 o 
   3   9  28        0.59        0.39      3.72 o 
   4   9  28        1.51        1.31      4.14 o 
   0  10  28        3.20        5.68      5.31 o 
   1  10  28        0.57        0.73      4.97 o 
   2  10  28       30.97       16.47      4.17 o 
   3  10  28        5.45        2.69      3.37 o 
   4  10  28        5.23        2.24      4.04 o 
   1  11  28        1.21        4.64      3.65 o 
   2  11  28        4.02        3.02      3.90 o 
   3  11  28       10.32        4.06      6.64 o 
   0  12  28       47.08       57.01     10.75 o 
   1  12  28       23.15       17.58      4.32 o 
   2  12  28        1.55        5.10      4.89 o 
   1   1  29        6.21        6.21      3.15 o 
   2   1  29       47.59       47.53      4.59 o 
   3   1  29       36.20       42.93      5.84 o 
   4   1  29        0.01       -0.95      3.16 o 
   5   1  29       31.54       25.99      5.38 o 
   6   1  29        0.00       -0.80      4.17 o 
   0   2  29        1.89        3.30      4.90 o 
   1   2  29        0.50       -1.61      2.63 o 
   2   2  29       24.94       28.92      4.77 o 
   3   2  29        1.63        1.59      4.81 o 
   4   2  29       18.01       23.70      4.13 o 
   5   2  29        4.10       10.93      4.88 o 
   6   2  29        2.83        2.17      5.46 o 
   1   3  29       16.05       22.36      3.69 o 
   2   3  29        0.42       -0.67      3.43 o 
   3   3  29       25.47       30.38      5.60 o 
   4   3  29        2.30        4.93      3.58 o 
   5   3  29        5.72        6.52      3.66 o 
   6   3  29        2.21        0.37      4.34 o 
   0   4  29       76.96       76.34      6.98 o 
   1   4  29        2.03        4.07      2.97 o 
   2   4  29       19.00       21.39      4.46 o 
   3   4  29        0.19       -0.23      3.35 o 
   4   4  29       73.68       83.91      6.19 o 
   5   4  29        0.00        1.17      3.46 o 
   1   5  29       19.59       19.85      4.50 o 
   2   5  29        3.94        8.16      3.79 o 
   3   5  29        0.88       -2.20      3.50 o 
   4   5  29       13.67        0.98      3.87 o 
   5   5  29        5.59        6.77      3.70 o 
   0   6  29       45.18       51.70      5.60 o 
   1   6  29        0.03        6.28      2.98 o 
   2   6  29        4.14        0.03      3.46 o 
   3   6  29        9.49       -0.07      4.66 o 
   4   6  29        5.19        2.39      3.98 o 
   5   6  29        2.46       -2.21      3.63 o 
   1   7  29        6.73        8.74      3.35 o 
   2   7  29        0.77        2.37      3.68 o 
   3   7  29        0.56       -3.59      3.67 o 
   4   7  29        9.44        8.30      4.60 o 
   5   7  29        0.04       -1.16      3.69 o 
   0   8  29        0.11       -0.55      5.36 o 
   1   8  29       66.09       63.39      6.14 o 
   2   8  29        3.99        3.79      3.19 o 
   3   8  29        8.06        1.49      4.07 o 
   4   8  29       15.31       10.13      4.52 o 
   1   9  29       23.66       19.82      4.18 o 
   2   9  29        5.60        3.65      4.73 o 
   3   9  29        7.59        4.94      4.30 o 
   4   9  29        0.75       -1.58      3.97 o 
   0  10  29       60.16       47.56      9.87 o 
   1  10  29        1.00       -1.59      3.49 o 
   2  10  29        9.35        9.43      4.04 o 
   3  10  29        0.04        1.30      3.80 o 
   1  11  29        1.00       -2.10      3.38 o 
   2  11  29        9.31       14.64      4.46 o 
   0   0  30      173.37      185.96     14.16 o 
   1   0  30        7.92        9.69      4.76 o 
   2   0  30      152.04      163.10     13.51 o 
   3   0  30        0.47       -1.82      4.25 o 
   4   0  30        1.35        7.97      7.54 o 
   5   0  30       13.10       13.43      6.61 o 
   1   1  30        2.69        6.56      3.18 o 
   2   1  30        3.13       -1.15      2.83 o 
   3   1  30      107.24      113.25      9.03 o 
   4   1  30       11.74       12.51      4.49 o 
   5   1  30       40.83       46.70      7.53 o 
   0   2  30       24.34       28.23      4.04 o 
   1   2  30       27.39       25.96      3.91 o 
   2   2  30       27.02       24.48      4.01 o 
   3   2  30        9.76       11.31      4.21 o 
   4   2  30        2.77        1.71      3.33 o 
   5   2  30        9.65       11.85      4.82 o 
   1   3  30       77.98       81.02      5.64 o 
   2   3  30       24.84       15.20      4.28 o 
   3   3  30       17.19       17.46      5.38 o 
   4   3  30       24.36       20.20      4.80 o 
   5   3  30       49.20       53.60      6.70 o 
   0   4  30        6.87       10.26      3.54 o 
   1   4  30        6.69        4.58      3.12 o 
   2   4  30       47.65       37.86      5.23 o 
   3   4  30        4.22        9.11      4.29 o 
   4   4  30        5.42        5.76      4.16 o 
   5   4  30        5.85       -2.94      3.40 o 
   1   5  30        1.54        1.75      3.65 o 
   2   5  30        3.51        1.36      3.72 o 
   3   5  30       24.76       31.65      5.16 o 
   4   5  30        4.36        6.30      4.03 o 
   5   5  30       10.16        8.37      4.46 o 
   0   6  30        0.04        2.27      4.35 o 
   1   6  30        1.14       -2.77      2.77 o 
   2   6  30        3.12        1.38      4.55 o 
   3   6  30        8.27       10.00      4.23 o 
   4   6  30        4.92       -0.58      3.96 o 
   1   7  30        2.19       -0.50      3.34 o 
   2   7  30        0.32        1.37      3.74 o 
   3   7  30       25.88       21.80      8.49 o 
   4   7  30        3.24        2.35      4.21 o 
   0   8  30       76.08       91.23     12.40 o 
   1   8  30       19.83       29.79      4.53 o 
   2   8  30        1.89        3.24      3.39 o 
   3   8  30       10.75        7.29      4.36 o 
   4   8  30        3.93       -2.90      3.69 o 
   1   9  30       31.00       31.02      4.64 o 
   2   9  30        5.68        5.81      4.04 o 
   3   9  30        8.54        6.49      3.56 o 
   0  10  30        6.73       14.71      7.79 o 
   1  10  30        4.27        6.44      3.76 o 
   2  10  30        1.59       -0.86      3.87 o 
   1   1  31       10.03        6.86      4.41 o 
   2   1  31        9.29        1.05      3.22 o 
   3   1  31       12.06        7.34      3.96 o 
   4   1  31        3.61       -4.57      4.63 o 
   5   1  31        1.06        2.92      4.22 o 
   0   2  31        8.83       11.59      3.62 o 
   1   2  31       38.24       37.14      4.55 o 
   2   2  31       16.99       18.32      4.62 o 
   3   2  31        6.71        1.75      4.33 o 
   4   2  31        8.75        6.72      4.24 o 
   5   2  31        7.57        1.62      4.22 o 
   1   3  31       12.76       10.62      3.49 o 
   2   3  31        0.02       -3.21      3.40 o 
   3   3  31       23.45       24.23      4.96 o 
   4   3  31        3.02       -0.82      4.00 o 
   5   3  31       11.88        6.84      4.70 o 
   0   4  31       47.44       67.58      5.53 o 
   1   4  31        2.75       -2.90      3.48 o 
   2   4  31       45.52       49.93      5.88 o 
   3   4  31        0.92        1.59      3.99 o 
   4   4  31        5.53       12.58      4.62 o 
   5   4  31       20.71       30.14      5.61 o 
   1   5  31       15.99        7.97      3.21 o 
   2   5  31        0.12        4.71      3.82 o 
   3   5  31       19.67       17.44      4.61 o 
   4   5  31       24.75       34.56      5.65 o 
   0   6  31       27.48       28.54      9.98 o 
   1   6  31        2.04       -0.49      3.18 o 
   2   6  31       34.49       33.49      6.46 o 
   3   6  31        0.03        4.08      4.28 o 
   4   6  31        1.83        3.83      4.35 o 
   1   7  31       12.35        4.20      3.66 o 
   2   7  31       20.95       20.42      3.95 o 
   3   7  31        4.67        9.92      4.60 o 
   0   8  31        8.87        8.43      6.88 o 
   1   8  31        0.00       -3.07      3.37 o 
   2   8  31       33.15       25.28      4.23 o 
   3   8  31        4.82        3.06      4.29 o 
   1   9  31        0.30        2.92      3.70 o 
   2   9  31        2.41       -2.68      3.82 o 
   1  10  31        4.58        7.82      6.02 o 
   0   0  32       42.71       60.34     10.87 o 
   1   0  32        7.85        5.09      7.40 o 
   2   0  32        0.09        0.75      4.50 o 
   3   0  32        2.39        5.88      7.23 o 
   4   0  32       29.73       51.28     11.27 o 
   1   1  32       12.60       12.47      3.77 o 
   2   1  32       16.09       10.69      3.66 o 
   3   1  32        2.88        3.42      3.99 o 
   4   1  32        3.10        1.07      5.32 o 
   0   2  32       23.95       25.35      5.55 o 
   1   2  32        0.97        3.78      3.45 o 
   2   2  32       12.39       10.50      4.19 o 
   3   2  32       11.46        2.13      3.94 o 
   4   2  32        5.89        8.19      5.72 o 
   1   3  32        1.20        0.05      3.08 o 
   2   3  32        0.01       -2.11      3.71 o 
   3   3  32        0.26       -3.51      3.51 o 
   4   3  32        2.91        0.65      4.05 o 
   0   4  32        0.04        2.01      4.58 o 
   1   4  32        6.90       -2.85      3.55 o 
   2   4  32        6.20        2.21      4.05 o 
   3   4  32        0.19        4.71      4.17 o 
   4   4  32       11.12       11.31      4.67 o 
   1   5  32        7.22        0.58      3.14 o 
   2   5  32        9.84        2.05      5.71 o 
   3   5  32       15.91        9.11      4.61 o 
   4   5  32        0.58       -0.37     11.31 o 
   0   6  32       18.85       16.31      7.53 o 
   1   6  32        0.59        2.53      3.35 o 
   2   6  32       10.47        8.58      4.31 o 
   3   6  32        7.67        4.37      4.45 o 
   1   7  32        6.44       -0.30      3.49 o 
   2   7  32        3.07       -1.09      3.32 o 
   3   7  32       16.33       19.66      8.12 o 
   0   8  32        7.42       -2.77      6.30 o 
   1   8  32        1.61       -3.46      3.46 o 
   2   8  32        0.64        0.88      3.71 o 
   1   9  32        8.13        3.98      6.03 o 
   1   1  33       10.56        6.42      3.51 o 
   2   1  33       14.74        9.72      3.86 o 
   3   1  33       35.58       35.85      5.70 o 
   4   1  33       34.61       43.99      8.05 o 
   0   2  33        3.31        7.41      5.32 o 
   1   2  33        3.80        5.97      3.51 o 
   2   2  33        3.80        1.54      4.10 o 
   3   2  33        3.54        2.56      4.12 o 
   4   2  33        2.54       -5.76      6.80 o 
   1   3  33        1.37        0.14      4.05 o 
   2   3  33       44.63       39.19      5.81 o 
   3   3  33        2.91        5.69      4.51 o 
   4   3  33        0.01       -1.32      5.05 o 
   0   4  33       26.22       32.48      6.70 o 
   1   4  33        0.00       -0.61      3.14 o 
   2   4  33       12.00       13.54      5.51 o 
   3   4  33       10.66       18.76      4.97 o 
   1   5  33        0.46       -3.03      3.03 o 
   2   5  33        3.61       -2.46      3.85 o 
   3   5  33       15.56       11.51      4.84 o 
   0   6  33        0.03        3.47      6.49 o 
   1   6  33        2.26       -1.88      3.45 o 
   2   6  33       18.13       19.09      4.96 o 
   1   7  33        8.35        1.23      3.60 o 
   2   7  33        0.03       -1.39      3.86 o 
   0   0  34       24.83       30.14     10.01 o 
   1   0  34       24.53       29.72      6.76 o 
   2   0  34       91.67      103.76      9.99 o 
   3   0  34        5.83        5.41      7.70 o 
   1   1  34        4.71       -2.10      4.47 o 
   2   1  34       48.28       59.58      6.77 o 
   3   1  34        1.46       -1.25      5.43 o 
   0   2  34        0.61       -4.42      4.42 o 
   1   2  34        7.65        4.80      3.76 o 
   2   2  34        0.71       -2.43      4.10 o 
   3   2  34        2.55        3.64      4.44 o 
   1   3  34        2.01       -2.38      3.83 o 
   2   3  34       22.42       36.30      8.07 o 
   3   3  34        7.85       -0.71      5.94 o 
   0   4  34       31.68       34.73      9.30 o 
   1   4  34       20.17       16.87      3.92 o 
   2   4  34       14.51       22.47      5.19 o 
   1   5  34        2.69        1.07      3.40 o 
   2   5  34        8.44        4.53      4.58 o 
   0   6  34        3.65       -2.79      7.31 o 
   1   6  34        8.32        7.38      6.00 o 
   1   1  35        2.97        8.15      3.95 o 
   2   1  35        7.41        8.02      7.26 o 
   0   2  35       10.21       11.96      5.67 o 
   1   2  35       22.94       24.90      5.36 o 
   2   2  35        3.27       -3.17      3.94 o 
   1   3  35        0.16       -2.77      4.39 o 
   2   3  35        6.83        6.47      4.87 o 
   0   4  35        0.03       10.07      7.48 o 
   1   4  35        0.17        1.29      3.66 o 
   0   0  36        6.62        7.18      8.12 o 
                                                 
